# Supplementary material for: Benzoic acid–2,9-dimethyl­phenanthroline (1/1)
Source: Acta Crystallogr Sect E Struct Rep Online. 2010 Jul 24;66(Pt 8):o2117. doi: 10.1107/S1600536810029065 (PMC3007214; doi:10.1107/S1600536810029065)
Supplement: Supplementary file 1 [file e-66-o2117-sup1.cif]

##############################################################################
###                                                                        ###
###        Electronic paper (Acta Crystallographica Section E)             ###
###                                                                        ###
##############################################################################
#                                                                            #
# This CIF contains the data in a paper accepted for publication in Acta     #
# Crystallographica Section E. It conforms to the requirements of Notes      #
# for Authors for Section E, and has been peer reviewed under the auspices   #
# of the IUCr Commission on Journals.                                        #
#                                                                            #
# Full details of the Crystallographic Information File format               #
# are given in the paper "The Crystallographic Information File (CIF):       #
# a New Standard Archive File for Crystallography" by S. R. Hall, F. H.      #
# Allen and I. D. Brown [Acta Cryst. (1991), A47, 655-685].                  #
#                                                                            #
# The current version of the core CIF dictionary is obtainable from          #
# ftp://ftp.iucr.org/pub/cif_core.dic. The current version number is 2.4.    #
#                                                                            #
# Software is freely available for graphical display of the structure(s) in  #
# this CIF.  For information consult the CIF home page http://www.iucr.org/  #
# cif/home.html                                                              #
#                                                                            #
# This file may be used for bona fide research purposes within the           #
# scientific community so long as proper attribution is given to the journal # 
# article from which it was obtained.                                        #
#                                                                            #
##############################################################################
                                             
data_I
_audit_creation_method     SHELXL-97
_journal_date_recd_electronic     2010-07-20
_journal_date_accepted     2010-07-21
_journal_name_full     'Acta Crystallographica, Section E'
_journal_year     2010
_journal_volume     66
_journal_issue      8
_journal_page_first     o2117
_journal_page_last     o2117
_journal_paper_category     QO
_journal_coeditor_code     BT5303
_publ_contact_author_name     ' Edward RT Tiekink '
_publ_contact_author_address
;
Department of Chemistry, University of Malaya,
50603 Kuala Lumpur, Malaysia
;
_publ_contact_author_email
;
Edward.Tiekink@gmail.com
;
_publ_contact_author_fax     ' +60 3 7967 4193 '
_publ_contact_author_phone     ' +60 3 7967 6775 '
_publ_section_title
;
Benzoic acid--2,9-dimethylphenanthroline (1/1)
;
loop_
    _publ_author_name
    _publ_author_footnote
    _publ_author_address
    'Arman, Hadi D.' .
;
Department of Chemistry, The University of Texas at San Antonio,
One UTSA Circle, San Antonio, Texas 78249-0698, USA
;
    'Kaulgud, Trupta' .
;
Department of Chemistry, The University of Texas at San Antonio,
One UTSA Circle, San Antonio, Texas 78249-0698, USA
;
    'Tiekink, Edward R. T.' .
;
Department of Chemistry, University of Malaya,
50603 Kuala Lumpur, Malaysia
;
_chemical_name_systematic
;
Benzoic acid--2,9-dimethylphenanthroline (1/1)
;
_chemical_name_common     ?
_chemical_formula_moiety     'C7 H6 O2 , C14 H12 N2'
_chemical_formula_sum     'C21 H18 N2 O2'
_chemical_formula_iupac     'C7 H6 O2 , C14 H12 N2'
_chemical_formula_weight     330.37
_chemical_melting_point     ?
_symmetry_cell_setting     monoclinic
_symmetry_space_group_name_H-M     'P 21/c'
_symmetry_space_group_name_Hall     '-P 2ybc'
loop_
    _symmetry_equiv_pos_as_xyz
    'x, y, z'
    '-x, y+1/2, -z+1/2'
    '-x, -y, -z'
    'x, -y-1/2, z-1/2'
_cell_length_a     13.575(5)
_cell_length_b     11.645(4)
_cell_length_c     11.148(4)
_cell_angle_alpha     90
_cell_angle_beta     104.832(6)
_cell_angle_gamma     90
_cell_volume     1703.6(11)
_cell_formula_units_Z     4
_cell_measurement_reflns_used     6463
_cell_measurement_theta_min     2.1
_cell_measurement_theta_max     40.6
_cell_measurement_temperature     98(2)
_exptl_crystal_description     block
_exptl_crystal_colour     colourless
_exptl_crystal_size_max     0.46
_exptl_crystal_size_mid     0.31
_exptl_crystal_size_min     0.20
_exptl_crystal_density_diffrn     1.288
_exptl_crystal_density_meas     ?
_exptl_crystal_density_method     'not measured'
_exptl_crystal_F_000     696
_exptl_absorpt_coefficient_mu     0.084
_exptl_absorpt_correction_type     multi-scan
_exptl_absorpt_process_details     '(ABSCOR; Higashi, 1995)'
_exptl_absorpt_correction_T_min     0.864
_exptl_absorpt_correction_T_max     1
_exptl_special_details
;
;
_diffrn_ambient_temperature     98(2)
_diffrn_radiation_type     MoK\a
_diffrn_radiation_wavelength     0.71073
_diffrn_radiation_source     'fine-focus sealed tube'
_diffrn_radiation_monochromator     graphite
_diffrn_measurement_device_type     'Rigaku AFC12\K/SATURN724'
_diffrn_measurement_method     \w
_diffrn_detector_area_resol_mean     ?
_diffrn_reflns_number     13167
_diffrn_reflns_av_R_equivalents     0.035
_diffrn_reflns_av_sigmaI/netI     0.031
_diffrn_reflns_theta_min     2.3
_diffrn_reflns_theta_max     27.5
_diffrn_reflns_theta_full     27.5
_diffrn_measured_fraction_theta_max     0.997
_diffrn_measured_fraction_theta_full     0.997
_diffrn_reflns_limit_h_min     -17
_diffrn_reflns_limit_h_max     17
_diffrn_reflns_limit_k_min     -15
_diffrn_reflns_limit_k_max     15
_diffrn_reflns_limit_l_min     -12
_diffrn_reflns_limit_l_max     14
_diffrn_standards_number     0
_diffrn_standards_interval_count     0
_diffrn_standards_interval_time     ?
_diffrn_standards_decay_%     '< 1'
_refine_special_details
;
Refinement of <i>F</i>^2^ against ALL reflections. The weighted <i>R</i>-factor
<i>wR</i> and goodness of fit <i>S</i> are based on <i>F</i>^2^, conventional
<i>R</i>-factors <i>R</i> are based on <i>F</i>, with <i>F</i> set to zero for
negative <i>F</i>^2^. The threshold expression of <i>F</i>^2^ >
\s(<i>F</i>^2^) is used only for calculating <i>R</i>-factors(gt) <i>etc</i>.
and is not relevant to the choice of reflections for refinement.
<i>R</i>-factors based on <i>F</i>^2^ are statistically about twice as large
as those based on <i>F</i>, and <i>R</i>- factors based on ALL data will be
even larger.
;
_reflns_number_total     3907
_reflns_number_gt     3589
_reflns_threshold_expression     'I>2\s(I)'
_refine_ls_structure_factor_coef     Fsqd
_refine_ls_matrix_type     full
_refine_ls_R_factor_all     0.064
_refine_ls_R_factor_gt     0.060
_refine_ls_wR_factor_gt     0.152
_refine_ls_wR_factor_ref     0.156
_refine_ls_goodness_of_fit_ref     1.09
_refine_ls_restrained_S_all     1.09
_refine_ls_number_reflns     3907
_refine_ls_number_parameters     231
_refine_ls_number_restraints     1
_refine_ls_hydrogen_treatment     mixed
_refine_ls_weighting_scheme     calc
_refine_ls_weighting_details
         'calc w=1/[\s^2^(Fo^2^)+(0.0717P)^2^+0.8352P] where P=(Fo^2^+2Fc^2^)/3'
_atom_sites_solution_hydrogens     geom
_atom_sites_solution_primary     direct
_atom_sites_solution_secondary     difmap
_refine_ls_shift/su_max     0.001
_refine_ls_shift/su_max_lt     0.001
_refine_ls_shift/su_mean     0.000
_refine_diff_density_max     0.38
_refine_diff_density_min     -0.55
_refine_ls_extinction_method     none
_refine_ls_extinction_coef     ?
loop_
    _atom_type_symbol
    _atom_type_description
    _atom_type_scat_dispersion_real
    _atom_type_scat_dispersion_imag
    _atom_type_scat_source
    'C' 'C' 0.0033 0.0016
                         'International Tables Vol C Tables 4.2.6.8 and 6.1.1.4'
    'H' 'H' 0.0000 0.0000
                         'International Tables Vol C Tables 4.2.6.8 and 6.1.1.4'
    'N' 'N' 0.0061 0.0033
                         'International Tables Vol C Tables 4.2.6.8 and 6.1.1.4'
    'O' 'O' 0.0106 0.0060
                         'International Tables Vol C Tables 4.2.6.8 and 6.1.1.4'
_computing_data_collection
                 'CrystalClear (Molecular Structure Corporation & Rigaku, 2005)'
_computing_cell_refinement
                 'CrystalClear (Molecular Structure Corporation & Rigaku, 2005)'
_computing_data_reduction
                 'CrystalClear (Molecular Structure Corporation & Rigaku, 2005)'
_computing_structure_solution     'SHELXS97 (Sheldrick, 2008)'
_computing_structure_refinement     'SHELXL97 (Sheldrick, 2008)'
_computing_molecular_graphics
                      'ORTEP-3 (Farrugia, 1997) and DIAMOND (Brandenburg, 2006)'
_computing_publication_material     'publCIF (Westrip, 2010)'
loop_
    _atom_site_type_symbol
    _atom_site_label
    _atom_site_fract_x
    _atom_site_fract_y
    _atom_site_fract_z
    _atom_site_U_iso_or_equiv
    _atom_site_adp_type
    _atom_site_calc_flag
    _atom_site_refinement_flags
    _atom_site_occupancy
    _atom_site_disorder_assembly
    _atom_site_disorder_group
    O O1 0.25983(16) 0.62242(12) 0.73806(12) 0.0586(5) Uani d D 1 . .
    H H1O 0.276(2) 0.5534(8) 0.733(2) 0.088 Uiso d D 1 . .
    O O2 0.22317(11) 0.60724(11) 0.53150(11) 0.0383(3) Uani d . 1 . .
    N N1 0.20135(10) 0.37901(11) 0.76126(12) 0.0224(3) Uani d . 1 . .
    N N2 0.39950(10) 0.44243(10) 0.79467(11) 0.0203(3) Uani d . 1 . .
    C C1 0.22858(14) 0.66340(14) 0.62456(15) 0.0290(4) Uani d . 1 . .
    C C2 0.20107(11) 0.78707(13) 0.62330(14) 0.0223(3) Uani d . 1 . .
    C C3 0.22051(12) 0.85085(14) 0.73285(15) 0.0252(3) Uani d . 1 . .
    H H3 0.2497 0.8147 0.8102 0.030 Uiso calc R 1 . .
    C C4 0.19729(14) 0.96692(15) 0.72878(18) 0.0335(4) Uani d . 1 . .
    H H4 0.2113 1.0104 0.8033 0.040 Uiso calc R 1 . .
    C C5 0.15377(16) 1.01962(16) 0.6164(2) 0.0409(5) Uani d . 1 . .
    H H5 0.1376 1.0991 0.6138 0.049 Uiso calc R 1 . .
    C C6 0.13392(15) 0.95635(17) 0.50764(19) 0.0388(4) Uani d . 1 . .
    H H6 0.1037 0.9926 0.4307 0.047 Uiso calc R 1 . .
    C C7 0.15784(12) 0.84071(15) 0.51025(16) 0.0290(4) Uani d . 1 . .
    H H7 0.1448 0.7980 0.4352 0.035 Uiso calc R 1 . .
    C C8 0.02727(13) 0.41778(19) 0.65105(17) 0.0383(4) Uani d . 1 . .
    H H8A 0.0627 0.4698 0.6070 0.058 Uiso calc R 1 . .
    H H8B -0.0154 0.4626 0.6926 0.058 Uiso calc R 1 . .
    H H8C -0.0156 0.3648 0.5916 0.058 Uiso calc R 1 . .
    C C9 0.10420(12) 0.35052(15) 0.74590(15) 0.0270(3) Uani d . 1 . .
    C C10 0.07329(13) 0.26372(16) 0.81689(16) 0.0320(4) Uani d . 1 . .
    H H10 0.0032 0.2450 0.8033 0.038 Uiso calc R 1 . .
    C C11 0.14511(14) 0.20691(15) 0.90530(16) 0.0307(4) Uani d . 1 . .
    H H11 0.1252 0.1483 0.9535 0.037 Uiso calc R 1 . .
    C C12 0.24909(12) 0.23568(13) 0.92478(14) 0.0241(3) Uani d . 1 . .
    C C13 0.27308(11) 0.32317(12) 0.84953(13) 0.0202(3) Uani d . 1 . .
    C C14 0.32829(14) 0.18039(14) 1.01699(14) 0.0280(4) Uani d . 1 . .
    H H14 0.3116 0.1210 1.0668 0.034 Uiso calc R 1 . .
    C C15 0.42676(13) 0.21252(14) 1.03328(14) 0.0278(4) Uani d . 1 . .
    H H15 0.4784 0.1751 1.0945 0.033 Uiso calc R 1 . .
    C C16 0.45439(12) 0.30185(13) 0.95988(14) 0.0225(3) Uani d . 1 . .
    C C17 0.37851(11) 0.35697(12) 0.86771(13) 0.0192(3) Uani d . 1 . .
    C C18 0.55556(12) 0.33981(14) 0.97563(14) 0.0260(3) Uani d . 1 . .
    H H18 0.6092 0.3058 1.0372 0.031 Uiso calc R 1 . .
    C C19 0.57615(12) 0.42575(14) 0.90205(15) 0.0261(3) Uani d . 1 . .
    H H19 0.6441 0.4520 0.9123 0.031 Uiso calc R 1 . .
    C C20 0.49563(12) 0.47512(13) 0.81070(14) 0.0225(3) Uani d . 1 . .
    C C21 0.51601(14) 0.56796(15) 0.72651(16) 0.0315(4) Uani d . 1 . .
    H H21A 0.4683 0.5603 0.6445 0.047 Uiso calc R 1 . .
    H H21B 0.5860 0.5609 0.7186 0.047 Uiso calc R 1 . .
    H H21C 0.5071 0.6433 0.7615 0.047 Uiso calc R 1 . .
loop_
    _atom_site_aniso_label
    _atom_site_aniso_U_11
    _atom_site_aniso_U_22
    _atom_site_aniso_U_33
    _atom_site_aniso_U_12
    _atom_site_aniso_U_13
    _atom_site_aniso_U_23
    O1 0.1251(15) 0.0251(7) 0.0210(6) 0.0281(8) 0.0100(8) 0.0043(5)
    O2 0.0607(9) 0.0301(7) 0.0209(6) 0.0070(6) 0.0049(6) -0.0025(5)
    N1 0.0235(6) 0.0242(6) 0.0198(6) 0.0004(5) 0.0060(5) -0.0013(5)
    N2 0.0254(6) 0.0179(6) 0.0175(6) -0.0008(5) 0.0054(5) -0.0013(4)
    C1 0.0404(9) 0.0242(8) 0.0206(7) 0.0036(7) 0.0046(7) 0.0022(6)
    C2 0.0206(7) 0.0234(7) 0.0234(7) 0.0014(5) 0.0065(6) 0.0042(6)
    C3 0.0262(7) 0.0261(8) 0.0251(8) 0.0012(6) 0.0096(6) 0.0023(6)
    C4 0.0398(9) 0.0256(8) 0.0416(10) 0.0008(7) 0.0221(8) -0.0022(7)
    C5 0.0503(11) 0.0248(8) 0.0562(12) 0.0117(8) 0.0293(10) 0.0124(8)
    C6 0.0396(10) 0.0386(10) 0.0408(10) 0.0120(8) 0.0150(8) 0.0197(8)
    C7 0.0262(8) 0.0337(9) 0.0268(8) 0.0031(6) 0.0063(6) 0.0078(6)
    C8 0.0252(8) 0.0568(12) 0.0318(9) 0.0056(8) 0.0050(7) 0.0026(8)
    C9 0.0248(8) 0.0330(8) 0.0235(8) 0.0002(6) 0.0067(6) -0.0058(6)
    C10 0.0292(8) 0.0389(10) 0.0305(9) -0.0096(7) 0.0124(7) -0.0077(7)
    C11 0.0391(9) 0.0296(8) 0.0273(8) -0.0099(7) 0.0155(7) -0.0029(6)
    C12 0.0341(8) 0.0205(7) 0.0193(7) -0.0034(6) 0.0098(6) -0.0022(6)
    C13 0.0264(7) 0.0184(7) 0.0164(6) -0.0008(5) 0.0066(6) -0.0032(5)
    C14 0.0424(9) 0.0213(7) 0.0209(7) -0.0022(6) 0.0089(7) 0.0029(6)
    C15 0.0382(9) 0.0234(8) 0.0199(7) 0.0055(6) 0.0039(7) 0.0036(6)
    C16 0.0285(8) 0.0210(7) 0.0173(7) 0.0039(6) 0.0046(6) -0.0019(5)
    C17 0.0254(7) 0.0172(6) 0.0152(6) 0.0009(5) 0.0055(6) -0.0026(5)
    C18 0.0252(7) 0.0285(8) 0.0220(7) 0.0064(6) 0.0016(6) -0.0020(6)
    C19 0.0221(7) 0.0302(8) 0.0267(8) 0.0004(6) 0.0073(6) -0.0054(6)
    C20 0.0274(7) 0.0213(7) 0.0201(7) -0.0012(6) 0.0086(6) -0.0048(5)
    C21 0.0354(9) 0.0294(9) 0.0315(9) -0.0072(7) 0.0121(7) 0.0008(7)
_geom_special_details
;
All e.s.d.'s (except the e.s.d. in the dihedral angle between two l.s. planes)
are estimated using the full covariance matrix. The cell e.s.d.'s are taken
into account individually in the estimation of e.s.d.'s in distances, angles
and torsion angles; correlations between e.s.d.'s in cell parameters are only
used when they are defined by crystal symmetry. An approximate (isotropic)
treatment of cell e.s.d.'s is used for estimating e.s.d.'s involving l.s.
planes.
;
loop_
    _geom_bond_atom_site_label_1
    _geom_bond_atom_site_label_2
    _geom_bond_site_symmetry_2
    _geom_bond_distance
    _geom_bond_publ_flag
    O1 C1 . 1.317(2) ?
    O1 H1O . 0.839(12) ?
    O2 C1 . 1.213(2) ?
    N1 C9 . 1.328(2) ?
    N1 C13 . 1.3597(19) ?
    N2 C20 . 1.327(2) ?
    N2 C17 . 1.3614(19) ?
    C1 C2 . 1.487(2) ?
    C2 C7 . 1.394(2) ?
    C2 C3 . 1.396(2) ?
    C3 C4 . 1.386(2) ?
    C3 H3 . 0.9500 ?
    C4 C5 . 1.385(3) ?
    C4 H4 . 0.9500 ?
    C5 C6 . 1.385(3) ?
    C5 H5 . 0.9500 ?
    C6 C7 . 1.384(3) ?
    C6 H6 . 0.9500 ?
    C7 H7 . 0.9500 ?
    C8 C9 . 1.502(2) ?
    C8 H8A . 0.9800 ?
    C8 H8B . 0.9800 ?
    C8 H8C . 0.9800 ?
    C9 C10 . 1.412(2) ?
    C10 C11 . 1.367(3) ?
    C10 H10 . 0.9500 ?
    C11 C12 . 1.412(2) ?
    C11 H11 . 0.9500 ?
    C12 C13 . 1.410(2) ?
    C12 C14 . 1.436(2) ?
    C13 C17 . 1.448(2) ?
    C14 C15 . 1.355(2) ?
    C14 H14 . 0.9500 ?
    C15 C16 . 1.432(2) ?
    C15 H15 . 0.9500 ?
    C16 C17 . 1.410(2) ?
    C16 C18 . 1.410(2) ?
    C18 C19 . 1.367(2) ?
    C18 H18 . 0.9500 ?
    C19 C20 . 1.411(2) ?
    C19 H19 . 0.9500 ?
    C20 C21 . 1.503(2) ?
    C21 H21A . 0.9800 ?
    C21 H21B . 0.9800 ?
    C21 H21C . 0.9800 ?
loop_
    _geom_angle_atom_site_label_1
    _geom_angle_atom_site_label_2
    _geom_angle_atom_site_label_3
    _geom_angle_site_symmetry_1
    _geom_angle_site_symmetry_3
    _geom_angle
    _geom_angle_publ_flag
    C1 O1 H1O . . 108(2) ?
    C9 N1 C13 . . 118.52(14) ?
    C20 N2 C17 . . 118.58(13) ?
    O2 C1 O1 . . 124.10(16) ?
    O2 C1 C2 . . 123.66(15) ?
    O1 C1 C2 . . 112.24(14) ?
    C7 C2 C3 . . 119.61(15) ?
    C7 C2 C1 . . 119.28(15) ?
    C3 C2 C1 . . 121.09(14) ?
    C4 C3 C2 . . 120.00(15) ?
    C4 C3 H3 . . 120.0 ?
    C2 C3 H3 . . 120.0 ?
    C5 C4 C3 . . 120.17(17) ?
    C5 C4 H4 . . 119.9 ?
    C3 C4 H4 . . 119.9 ?
    C4 C5 C6 . . 119.92(17) ?
    C4 C5 H5 . . 120.0 ?
    C6 C5 H5 . . 120.0 ?
    C7 C6 C5 . . 120.49(17) ?
    C7 C6 H6 . . 119.8 ?
    C5 C6 H6 . . 119.8 ?
    C6 C7 C2 . . 119.82(17) ?
    C6 C7 H7 . . 120.1 ?
    C2 C7 H7 . . 120.1 ?
    C9 C8 H8A . . 109.5 ?
    C9 C8 H8B . . 109.5 ?
    H8A C8 H8B . . 109.5 ?
    C9 C8 H8C . . 109.5 ?
    H8A C8 H8C . . 109.5 ?
    H8B C8 H8C . . 109.5 ?
    N1 C9 C10 . . 122.31(16) ?
    N1 C9 C8 . . 116.68(15) ?
    C10 C9 C8 . . 120.99(15) ?
    C11 C10 C9 . . 119.42(15) ?
    C11 C10 H10 . . 120.3 ?
    C9 C10 H10 . . 120.3 ?
    C10 C11 C12 . . 119.76(15) ?
    C10 C11 H11 . . 120.1 ?
    C12 C11 H11 . . 120.1 ?
    C13 C12 C11 . . 117.00(15) ?
    C13 C12 C14 . . 120.36(15) ?
    C11 C12 C14 . . 122.64(15) ?
    N1 C13 C12 . . 122.99(14) ?
    N1 C13 C17 . . 118.06(13) ?
    C12 C13 C17 . . 118.94(14) ?
    C15 C14 C12 . . 120.29(15) ?
    C15 C14 H14 . . 119.9 ?
    C12 C14 H14 . . 119.9 ?
    C14 C15 C16 . . 121.19(15) ?
    C14 C15 H15 . . 119.4 ?
    C16 C15 H15 . . 119.4 ?
    C17 C16 C18 . . 117.04(14) ?
    C17 C16 C15 . . 119.87(15) ?
    C18 C16 C15 . . 123.08(14) ?
    N2 C17 C16 . . 122.89(14) ?
    N2 C17 C13 . . 117.76(13) ?
    C16 C17 C13 . . 119.34(13) ?
    C19 C18 C16 . . 119.79(14) ?
    C19 C18 H18 . . 120.1 ?
    C16 C18 H18 . . 120.1 ?
    C18 C19 C20 . . 119.44(15) ?
    C18 C19 H19 . . 120.3 ?
    C20 C19 H19 . . 120.3 ?
    N2 C20 C19 . . 122.25(14) ?
    N2 C20 C21 . . 117.01(14) ?
    C19 C20 C21 . . 120.74(14) ?
    C20 C21 H21A . . 109.5 ?
    C20 C21 H21B . . 109.5 ?
    H21A C21 H21B . . 109.5 ?
    C20 C21 H21C . . 109.5 ?
    H21A C21 H21C . . 109.5 ?
    H21B C21 H21C . . 109.5 ?
loop_
    _geom_torsion_atom_site_label_1
    _geom_torsion_atom_site_label_2
    _geom_torsion_atom_site_label_3
    _geom_torsion_atom_site_label_4
    _geom_torsion_site_symmetry_1
    _geom_torsion_site_symmetry_2
    _geom_torsion_site_symmetry_3
    _geom_torsion_site_symmetry_4
    _geom_torsion
    _geom_torsion_publ_flag
    O2 C1 C2 C7 . . . . 6.1(3) ?
    O1 C1 C2 C7 . . . . -174.24(17) ?
    O2 C1 C2 C3 . . . . -172.06(17) ?
    O1 C1 C2 C3 . . . . 7.6(2) ?
    C7 C2 C3 C4 . . . . -0.3(2) ?
    C1 C2 C3 C4 . . . . 177.84(15) ?
    C2 C3 C4 C5 . . . . 0.7(3) ?
    C3 C4 C5 C6 . . . . -0.4(3) ?
    C4 C5 C6 C7 . . . . -0.4(3) ?
    C5 C6 C7 C2 . . . . 0.8(3) ?
    C3 C2 C7 C6 . . . . -0.5(2) ?
    C1 C2 C7 C6 . . . . -178.63(16) ?
    C13 N1 C9 C10 . . . . -0.7(2) ?
    C13 N1 C9 C8 . . . . 177.54(14) ?
    N1 C9 C10 C11 . . . . 0.4(3) ?
    C8 C9 C10 C11 . . . . -177.79(16) ?
    C9 C10 C11 C12 . . . . 0.1(2) ?
    C10 C11 C12 C13 . . . . -0.3(2) ?
    C10 C11 C12 C14 . . . . 179.27(15) ?
    C9 N1 C13 C12 . . . . 0.6(2) ?
    C9 N1 C13 C17 . . . . -178.42(13) ?
    C11 C12 C13 N1 . . . . -0.1(2) ?
    C14 C12 C13 N1 . . . . -179.61(14) ?
    C11 C12 C13 C17 . . . . 178.91(13) ?
    C14 C12 C13 C17 . . . . -0.6(2) ?
    C13 C12 C14 C15 . . . . 0.6(2) ?
    C11 C12 C14 C15 . . . . -178.93(15) ?
    C12 C14 C15 C16 . . . . 0.1(2) ?
    C14 C15 C16 C17 . . . . -0.8(2) ?
    C14 C15 C16 C18 . . . . 178.49(15) ?
    C20 N2 C17 C16 . . . . 0.2(2) ?
    C20 N2 C17 C13 . . . . 179.49(12) ?
    C18 C16 C17 N2 . . . . 0.7(2) ?
    C15 C16 C17 N2 . . . . -179.97(13) ?
    C18 C16 C17 C13 . . . . -178.60(13) ?
    C15 C16 C17 C13 . . . . 0.7(2) ?
    N1 C13 C17 N2 . . . . -0.3(2) ?
    C12 C13 C17 N2 . . . . -179.36(13) ?
    N1 C13 C17 C16 . . . . 179.01(13) ?
    C12 C13 C17 C16 . . . . 0.0(2) ?
    C17 C16 C18 C19 . . . . -0.6(2) ?
    C15 C16 C18 C19 . . . . -179.93(15) ?
    C16 C18 C19 C20 . . . . -0.3(2) ?
    C17 N2 C20 C19 . . . . -1.1(2) ?
    C17 N2 C20 C21 . . . . 178.74(13) ?
    C18 C19 C20 N2 . . . . 1.2(2) ?
    C18 C19 C20 C21 . . . . -178.67(14) ?
loop_
    _geom_hbond_atom_site_label_D
    _geom_hbond_atom_site_label_H
    _geom_hbond_atom_site_label_A
    _geom_hbond_site_symmetry_A
    _geom_hbond_distance_DH
    _geom_hbond_distance_HA
    _geom_hbond_distance_DA
    _geom_hbond_angle_DHA
    _geom_hbond_publ_flag
    O1 H1o N1 1_555 0.839(12) 2.327(16) 2.973(2) 134(2) y
    O1 H1o N2 1_555 0.839(12) 2.09(2) 2.788(2) 141(2) y
    C19 H19 Cg 2_646 0.95 2.60 3.426(2) 145 y
