# Supplementary material for: Benzoic acid–2,9-dimethyl­phenanthroline (1/1)
Source: Acta Crystallogr Sect E Struct Rep Online. 2010 Jul 24;66(Pt 8):o2117. doi: 10.1107/S1600536810029065 (PMC3007214; doi:10.1107/S1600536810029065)
Supplement: Supplementary file 2 [file e-66-o2117-Isup2.hkl]

# 
# h,k,l, Fc-squared, Fo-squared, sigma(Fo-squared) and status flag 
# 
data_I
_shelx_title '  cd0134a' 
_shelx_refln_list_code          4 
_shelx_F_calc_maximum      150.96 
_exptl_crystal_F_000       696.00 
_reflns_d_resolution_high  0.7696 
 
loop_ 
 _symmetry_equiv_pos_as_xyz 
 'x, y, z' 
 '-x, y+1/2, -z+1/2' 
 '-x, -y, -z' 
 'x, -y-1/2, z-1/2' 
 
_cell_length_a    13.5750 
_cell_length_b    11.6450 
_cell_length_c    11.1480 
_cell_angle_alpha  90.000 
_cell_angle_beta  104.832 
_cell_angle_gamma  90.000 
 
_shelx_F_squared_multiplier     1.000 
 
loop_ 
 _refln_index_h 
 _refln_index_k 
 _refln_index_l 
 _refln_F_squared_calc 
 _refln_F_squared_meas 
 _refln_F_squared_sigma 
 _refln_observed_status 
   2   0   0     4675.60     4553.17     16.27 o 
   3   0   0    22787.55    22566.09    109.11 o 
   4   0   0     2236.46     2093.74     12.92 o 
   5   0   0     3618.61     3757.67     22.04 o 
   6   0   0      799.41      893.83      7.14 o 
   7   0   0       31.40       27.27      2.55 o 
   8   0   0      129.74       92.99      5.66 o 
   9   0   0      178.13      190.15     11.11 o 
  10   0   0       24.01       20.72      3.07 o 
  11   0   0      308.42      288.82     10.96 o 
  12   0   0        5.99       10.31      2.09 o 
  13   0   0        2.54        4.91      2.86 o 
  14   0   0      173.30      209.77     10.12 o 
  15   0   0        4.84        4.65      1.44 o 
  16   0   0        7.74        5.10      3.12 o 
  17   0   0      355.02      357.54     53.64 o 
   1   1   0      319.32      213.02     14.70 o 
   2   1   0     1208.51     1204.82      5.33 o 
   3   1   0     9385.70     8967.15     45.43 o 
   4   1   0     3395.36     3392.87     12.40 o 
   5   1   0       26.71       21.51      2.07 o 
   6   1   0      968.85     1004.80      5.86 o 
   7   1   0        1.37        9.03      1.79 o 
   8   1   0      108.94      124.38      3.98 o 
   9   1   0       25.32       20.53      1.70 o 
  10   1   0      324.30      320.20      6.79 o 
  11   1   0        0.75        2.57      1.15 o 
  12   1   0       27.55       21.37      2.20 o 
  13   1   0      156.04      176.45      8.82 o 
  14   1   0       34.85       26.44      2.34 o 
  15   1   0       25.22       30.95      3.04 o 
  16   1   0       52.87       52.79      6.47 o 
  17   1   0       18.27       22.32      3.23 o 
   0   2   0     1109.07     1025.42      7.20 o 
   1   2   0      112.99       96.55      3.15 o 
   2   2   0     2490.60     2337.26     22.60 o 
   3   2   0      536.00      506.47      6.68 o 
   4   2   0      106.91       92.50      3.31 o 
   5   2   0       89.81       75.68      3.56 o 
   6   2   0     1423.25     1616.75      9.74 o 
   7   2   0       29.02       42.68      2.27 o 
   8   2   0      342.33      338.56      7.27 o 
   9   2   0      432.74      437.16      8.48 o 
  10   2   0      549.37      510.02      7.91 o 
  11   2   0      355.59      380.25      6.70 o 
  12   2   0        1.12        2.29      1.26 o 
  13   2   0      128.92      126.98      8.17 o 
  14   2   0        0.06        1.42      1.42 o 
  15   2   0       14.53       14.69      2.99 o 
  16   2   0        3.81        6.00      1.18 o 
   1   3   0     4119.70     3763.36     20.35 o 
   2   3   0       90.50       93.92      5.61 o 
   3   3   0      699.66      630.80      9.83 o 
   4   3   0       76.43       83.73      7.86 o 
   5   3   0     1793.01     1993.91     14.18 o 
   6   3   0      920.45      999.26      5.76 o 
   7   3   0      374.46      380.61     12.87 o 
   8   3   0       67.67       64.97      3.49 o 
   9   3   0       10.32        7.84      0.82 o 
  10   3   0      209.08      198.56      5.30 o 
  11   3   0     1408.47     1463.47     20.18 o 
  12   3   0        1.76        0.50      0.45 o 
  13   3   0      149.08      170.86      9.97 o 
  14   3   0       32.96       19.71      2.46 o 
  15   3   0        0.41        4.07      1.49 o 
  16   3   0        6.17        5.34      1.36 o 
   0   4   0     2041.63     1952.86     12.22 o 
   1   4   0       70.78       61.57      3.90 o 
   2   4   0     2895.06     2794.87     16.16 o 
   3   4   0      212.27      212.18      5.90 o 
   4   4   0      681.09      617.45     11.59 o 
   5   4   0      685.59      783.95      7.44 o 
   6   4   0      338.57      406.79     13.03 o 
   7   4   0      138.98      113.02      4.74 o 
   8   4   0       44.37       21.35      2.61 o 
   9   4   0      388.34      386.71     16.96 o 
  10   4   0       51.95       35.06     13.55 o 
  11   4   0        7.19        4.00      1.48 o 
  12   4   0      206.79      198.23     20.45 o 
  13   4   0        4.86        2.75      0.99 o 
  14   4   0       21.74       18.19      2.12 o 
  15   4   0       93.43       80.89      5.62 o 
  16   4   0       67.89       87.66      4.94 o 
   1   5   0      427.88      402.26      7.96 o 
   2   5   0        0.55        1.84      0.96 o 
   3   5   0       65.30       82.58      8.72 o 
   4   5   0      371.13      419.47      6.68 o 
   5   5   0     2294.08     2574.51     18.84 o 
   6   5   0       21.14       11.47      1.80 o 
   7   5   0        8.78        9.96      2.22 o 
   8   5   0       63.07       55.97      3.23 o 
   9   5   0      273.13      303.68      9.76 o 
  10   5   0        3.56       -0.25      0.94 o 
  11   5   0      395.10      396.39      9.98 o 
  12   5   0      553.98      529.24      9.03 o 
  13   5   0       74.94       60.44      4.21 o 
  14   5   0      208.71      183.57      9.39 o 
  15   5   0       70.02       74.43      6.25 o 
  16   5   0       13.21       11.37      1.86 o 
   0   6   0      705.91      706.75      9.91 o 
   1   6   0       23.56       33.49      2.82 o 
   2   6   0      747.47      764.70      5.17 o 
   3   6   0      376.11      405.10      8.67 o 
   4   6   0      172.31      155.92      5.09 o 
   5   6   0      315.07      302.16      5.10 o 
   6   6   0      392.78      434.39     11.79 o 
   7   6   0       24.85       23.67      2.43 o 
   8   6   0        5.66       10.54      1.59 o 
   9   6   0       13.23        6.49      1.70 o 
  10   6   0       71.38       65.38      4.15 o 
  11   6   0       65.11       62.59      5.60 o 
  12   6   0       52.42       39.25      3.10 o 
  13   6   0       69.72       68.06      4.44 o 
  14   6   0        2.04        4.82      1.47 o 
  15   6   0       21.87       23.37      3.90 o 
   1   7   0       17.57       13.31      3.13 o 
   2   7   0      999.53     1046.31     20.50 o 
   3   7   0       13.03       12.43      1.56 o 
   4   7   0      119.72      148.46      9.80 o 
   5   7   0        8.57       10.50      2.03 o 
   6   7   0      264.26      292.52      7.17 o 
   7   7   0       33.96       25.54      2.51 o 
   8   7   0       47.76       46.80      4.85 o 
   9   7   0       22.82       20.36      2.24 o 
  10   7   0       29.00       26.91      2.93 o 
  11   7   0        1.05        0.10      1.37 o 
  12   7   0        9.39        6.12      1.09 o 
  13   7   0       82.79       68.57      4.77 o 
  14   7   0       16.68       15.86      2.08 o 
  15   7   0        3.33        4.44      0.90 o 
   0   8   0       85.39       78.54      8.69 o 
   1   8   0     1051.67     1021.22     27.60 o 
   2   8   0     1041.04     1024.85     23.13 o 
   3   8   0       12.00       18.12      2.05 o 
   4   8   0      213.08      231.01     13.09 o 
   5   8   0       10.34       14.90      3.61 o 
   6   8   0       70.79       70.63     12.68 o 
   7   8   0      590.16      597.70     16.72 o 
   8   8   0       59.94       53.59      4.29 o 
   9   8   0        1.46        1.76      1.40 o 
  10   8   0       11.07        8.02      2.31 o 
  11   8   0       29.70       36.65      3.47 o 
  12   8   0        1.17        4.63      1.36 o 
  13   8   0       24.09       16.83      3.12 o 
  14   8   0       11.09       10.83      1.54 o 
   2   9   0       30.34       30.32      2.91 o 
   3   9   0       68.76       81.27      9.97 o 
   4   9   0        8.14        5.53      1.77 o 
   5   9   0       61.96       62.52      6.29 o 
   6   9   0      182.15      188.79     15.16 o 
   7   9   0      303.51      268.05     26.33 o 
   8   9   0       30.83       32.57      4.72 o 
   9   9   0       78.66       80.76      7.88 o 
  10   9   0       58.29       49.56      3.11 o 
  11   9   0        1.11        2.45      0.77 o 
  12   9   0        0.03        1.08      0.50 o 
  13   9   0        7.46        5.25      0.95 o 
   0  10   0      241.15      208.56     22.51 o 
   1  10   0        0.59        0.40      0.37 o 
   2  10   0        7.16        5.81      1.36 o 
   3  10   0        6.81        9.28      4.32 o 
   4  10   0      132.17      127.46      7.81 o 
   5  10   0        0.46        2.42      0.77 o 
   6  10   0      115.65      129.09      7.42 o 
   7  10   0       36.89       37.66      4.97 o 
   8  10   0      136.76      136.81     16.27 o 
   9  10   0       30.15       31.59      2.91 o 
  10  10   0       36.07       24.39      2.54 o 
  11  10   0        0.00        3.07      0.95 o 
  12  10   0        2.92        6.37      1.32 o 
   1  11   0        3.11        0.36      1.13 o 
   2  11   0        2.12        2.20      0.89 o 
   3  11   0      150.44      161.40      8.76 o 
   4  11   0      463.65      487.81     12.02 o 
   5  11   0       16.02       10.20      1.67 o 
   6  11   0      211.80      225.94     20.97 o 
   7  11   0      259.35      269.62     17.15 o 
   8  11   0       25.59       23.65      2.86 o 
   9  11   0        0.01        2.74      1.71 o 
  10  11   0      104.23      108.61      7.31 o 
  11  11   0      188.80      227.92     14.76 o 
   0  12   0       68.80       70.45     10.52 o 
   1  12   0        0.96        2.85      1.04 o 
   2  12   0       40.18       40.06      2.89 o 
   3  12   0      138.03      153.12     10.18 o 
   4  12   0       22.07       22.19      3.12 o 
   5  12   0      110.71       92.95      8.74 o 
   6  12   0       14.23       13.54      3.15 o 
   7  12   0        1.85        2.58      1.59 o 
   8  12   0       11.86       11.58      2.23 o 
   9  12   0        2.95        4.46      1.67 o 
  10  12   0       57.06       58.77      5.56 o 
   1  13   0        0.10        4.06      0.97 o 
   2  13   0       50.69       47.06      3.86 o 
   3  13   0      254.54      250.57     10.16 o 
   4  13   0      286.84      308.70      8.34 o 
   5  13   0        2.57        4.48      1.20 o 
   6  13   0       31.69       34.41      4.95 o 
   7  13   0       13.86        9.97      1.90 o 
   8  13   0        1.56        2.15      1.54 o 
   0  14   0        9.10       10.94      2.18 o 
   1  14   0       46.64       45.72      5.66 o 
   2  14   0      223.76      222.15      8.16 o 
   3  14   0        3.18        2.66      1.03 o 
   4  14   0      148.38      139.33      6.79 o 
   5  14   0       60.81       68.63      6.67 o 
   6  14   0       26.43       33.16      4.90 o 
   1  15   0       28.20       33.06      3.88 o 
   2  15   0       26.41       18.90      2.54 o 
 -17   1   1        2.36        6.98      1.60 o 
 -16   1   1        0.60        2.80      0.87 o 
 -15   1   1       50.03       35.93      2.74 o 
 -14   1   1       26.29       25.34      2.76 o 
 -13   1   1       58.68       43.47      3.69 o 
 -12   1   1       23.21       18.52      1.89 o 
 -11   1   1       53.91       68.89      6.04 o 
 -10   1   1        6.09        6.59      1.08 o 
  -9   1   1      307.19      272.29     10.38 o 
  -8   1   1       69.64       76.34      3.95 o 
  -7   1   1     3647.24     3937.41     27.75 o 
  -6   1   1       56.24       97.94      4.59 o 
  -5   1   1      743.32      639.37      8.28 o 
  -4   1   1    10219.12     9759.63     33.98 o 
  -3   1   1     3031.48     2851.36     14.31 o 
  -2   1   1     3017.67     2789.93      8.29 o 
  -1   1   1     3404.67     3263.85      9.61 o 
   0   1   1     2476.92     2168.26      7.35 o 
   1   1   1        8.32       11.28      0.54 o 
   2   1   1        8.20        5.42      0.92 o 
   3   1   1     1684.90     1574.36      7.91 o 
   4   1   1      448.60      470.63      7.46 o 
   5   1   1      351.99      307.26      8.54 o 
   6   1   1      298.38      393.60     11.38 o 
   7   1   1        6.14        2.12      1.13 o 
   8   1   1       84.34      100.78      4.91 o 
   9   1   1      153.69      160.94      6.99 o 
  10   1   1       51.38       59.68      5.98 o 
  11   1   1      270.47      293.42      5.84 o 
  12   1   1       11.13       13.77      1.91 o 
  13   1   1       32.45       25.93      2.53 o 
  14   1   1       53.41       39.61      3.33 o 
  15   1   1        9.21        4.07      1.53 o 
  16   1   1       64.34       82.94      9.26 o 
 -17   2   1      171.29      166.05      9.17 o 
 -16   2   1        8.53        5.10      1.23 o 
 -15   2   1        0.79        3.66      0.82 o 
 -14   2   1        2.36        2.60      1.09 o 
 -13   2   1      162.79      130.34      5.93 o 
 -12   2   1      413.07      382.10     10.06 o 
 -11   2   1      441.44      370.94      6.86 o 
 -10   2   1      118.44      116.11      6.37 o 
  -9   2   1      161.08      133.31      4.78 o 
  -8   2   1     1311.13     1300.45     11.44 o 
  -7   2   1     1804.87     2062.66     16.89 o 
  -6   2   1      526.24      539.99     10.49 o 
  -5   2   1     6049.61     5697.21     29.26 o 
  -4   2   1      445.75      385.04      3.92 o 
  -3   2   1     2779.81     2538.64      6.18 o 
  -2   2   1       14.61       11.46      0.97 o 
  -1   2   1       34.14       28.77      1.05 o 
   0   2   1     7548.11     7206.54     25.21 o 
   1   2   1      567.43      487.97      5.94 o 
   2   2   1      295.38      265.50      6.30 o 
   3   2   1     4030.35     3854.57     15.45 o 
   4   2   1     1060.99      988.46      8.08 o 
   5   2   1      368.29      297.20      9.12 o 
   6   2   1     1592.00     1593.11      9.02 o 
   7   2   1      235.31      211.72      6.70 o 
   8   2   1       19.89       22.51      1.79 o 
   9   2   1        8.84       12.34      1.45 o 
  10   2   1     1395.94     1464.42     22.33 o 
  11   2   1       66.98       78.45      4.74 o 
  12   2   1       29.22       17.17      2.22 o 
  13   2   1       54.08       39.67      2.98 o 
  14   2   1        5.47       11.70      2.49 o 
  15   2   1       34.04       28.08      3.14 o 
  16   2   1        6.37        7.80      1.95 o 
 -16   3   1        0.69        3.68      1.18 o 
 -15   3   1       12.58        6.26      1.13 o 
 -14   3   1        5.24        3.01      0.97 o 
 -13   3   1       21.90       15.26      1.94 o 
 -12   3   1      733.95      724.26      8.71 o 
 -11   3   1      555.67      525.98     12.91 o 
 -10   3   1       50.19       77.14      5.95 o 
  -9   3   1       70.46       77.46      3.28 o 
  -8   3   1      134.78      128.64      6.62 o 
  -7   3   1      101.32       96.34      4.02 o 
  -6   3   1       14.71        7.62      1.05 o 
  -5   3   1        8.64        3.04      0.58 o 
  -4   3   1       27.43       35.65      1.40 o 
  -3   3   1      131.07      117.53      3.43 o 
  -2   3   1      343.32      296.26      5.70 o 
  -1   3   1     7855.50     7265.19     36.99 o 
   0   3   1      647.62      578.07      7.53 o 
   1   3   1     1748.68     1573.98      7.80 o 
   2   3   1     1784.22     1746.64     11.45 o 
   3   3   1      134.67      137.62     10.09 o 
   4   3   1       76.24       75.31      5.46 o 
   5   3   1      279.12      321.61     12.32 o 
   6   3   1      106.66      180.41      7.37 o 
   7   3   1        3.02        1.75      0.72 o 
   8   3   1      311.29      330.12     10.18 o 
   9   3   1      137.60      110.12      8.16 o 
  10   3   1      184.01      226.80      8.71 o 
  11   3   1      961.72      979.45     38.79 o 
  12   3   1        3.31        0.34      0.98 o 
  13   3   1        8.97        7.50      1.60 o 
  14   3   1       18.18       20.34      2.82 o 
  15   3   1        7.15        6.11      1.69 o 
  16   3   1        0.72        4.07      1.40 o 
 -16   4   1        8.93        6.66      1.44 o 
 -15   4   1        0.15        2.21      0.91 o 
 -14   4   1        0.49        4.38      1.10 o 
 -13   4   1        2.39        1.52      1.02 o 
 -12   4   1        1.48        3.95      1.37 o 
 -11   4   1      643.52      609.70      7.96 o 
 -10   4   1       77.59       53.42      6.67 o 
  -9   4   1      171.48      201.95      6.09 o 
  -8   4   1        0.40        2.89      0.56 o 
  -7   4   1      458.07      478.27      6.12 o 
  -6   4   1       25.57       30.73      1.68 o 
  -5   4   1       59.76       56.90      2.34 o 
  -4   4   1     1379.51     1384.96      8.26 o 
  -3   4   1       98.19       76.36      3.20 o 
  -2   4   1      445.16      436.02      5.85 o 
  -1   4   1     1103.03     1035.69      7.96 o 
   0   4   1       56.90       57.56      2.42 o 
   1   4   1      636.00      643.81     16.67 o 
   2   4   1       67.41       50.25      2.28 o 
   3   4   1      341.36      367.78      6.47 o 
   4   4   1       42.25       30.55      2.65 o 
   5   4   1     2839.12     3194.05     16.34 o 
   6   4   1        0.68        1.07      2.25 o 
   7   4   1        2.33        3.83      1.04 o 
   8   4   1        0.47        4.11      3.29 o 
   9   4   1       12.72       14.02      1.99 o 
  10   4   1        0.09        4.77      2.14 o 
  11   4   1       17.86       18.71      2.16 o 
  12   4   1      136.50      123.73      8.65 o 
  13   4   1       26.24       20.51      2.42 o 
  14   4   1       14.07       17.53      4.07 o 
  15   4   1        5.53        6.36      1.25 o 
  16   4   1        5.58        5.16      1.11 o 
 -16   5   1       23.85       25.56      3.61 o 
 -15   5   1        0.88        5.18      1.60 o 
 -14   5   1        0.01        4.65      1.21 o 
 -13   5   1        5.76        3.42      1.30 o 
 -12   5   1      116.49      108.72      9.85 o 
 -11   5   1      377.64      430.36     14.73 o 
 -10   5   1       55.00       44.28      3.73 o 
  -9   5   1        2.08        6.46      1.32 o 
  -8   5   1       15.91       12.57      1.24 o 
  -7   5   1       61.06       48.50      2.00 o 
  -6   5   1     1174.78     1220.38     15.20 o 
  -5   5   1       23.46       27.49      3.95 o 
  -4   5   1       29.59       15.61      6.93 o 
  -3   5   1     3125.36     3397.21     58.53 o 
  -2   5   1      580.90      601.16      9.70 o 
   0   5   1      737.25      767.28      6.52 o 
   1   5   1      707.96      705.19      6.29 o 
   2   5   1     1162.17     1195.71      8.79 o 
   3   5   1        2.95        3.82      0.75 o 
   4   5   1     2107.35     2351.11     11.14 o 
   5   5   1      142.63      163.55      9.75 o 
   6   5   1      323.91      300.25      7.75 o 
   7   5   1      195.38      214.20      8.36 o 
   8   5   1        2.95        4.52      3.82 o 
   9   5   1        0.02        2.17      1.07 o 
  10   5   1       41.37       35.53      3.56 o 
  11   5   1        0.23        6.27      1.38 o 
  12   5   1      289.52      279.45      8.50 o 
  13   5   1       54.49       60.57      3.73 o 
  14   5   1        0.31        2.55      0.90 o 
  15   5   1       18.59        7.96      2.11 o 
 -15   6   1        9.58       11.16      1.77 o 
 -14   6   1       56.48       69.29      5.54 o 
 -13   6   1       10.23       13.77      1.87 o 
 -12   6   1       85.74       72.15      5.94 o 
 -11   6   1       11.83        7.96      1.37 o 
 -10   6   1      117.86       94.55      6.09 o 
  -9   6   1      108.70      103.65      5.87 o 
  -8   6   1       10.40       13.17      1.53 o 
  -7   6   1      149.96      149.61      4.81 o 
  -6   6   1      763.23      857.24      9.68 o 
  -5   6   1       60.39       75.10     11.96 o 
  -4   6   1     1086.42     1121.64     15.57 o 
  -3   6   1      271.14      224.84      8.58 o 
  -2   6   1       89.92       83.69      9.32 o 
  -1   6   1     3386.31     3829.37     33.65 o 
   0   6   1      387.38      436.94      9.48 o 
   1   6   1      492.98      462.22      7.52 o 
   2   6   1       60.56       60.48      3.27 o 
   3   6   1        8.50        7.10      0.85 o 
   4   6   1       53.15       37.13      4.27 o 
   5   6   1       31.87       30.34      2.36 o 
   6   6   1        0.59        2.20      1.39 o 
   7   6   1      101.25       72.37      6.26 o 
   8   6   1       36.04       44.36      4.04 o 
   9   6   1       87.96       81.22      4.97 o 
  10   6   1      376.21      363.00      8.44 o 
  11   6   1        0.20        4.04      2.54 o 
  12   6   1        8.65        4.31      1.54 o 
  13   6   1      127.96      161.91      7.06 o 
  14   6   1       16.89        6.93      2.51 o 
  15   6   1       55.20       56.78      4.14 o 
 -15   7   1       35.56       43.78      3.51 o 
 -14   7   1       51.20       64.46      6.02 o 
 -13   7   1       10.68       11.22      1.49 o 
 -12   7   1        4.39       11.46      1.83 o 
 -11   7   1       76.78       82.86      7.04 o 
 -10   7   1       13.84        7.44      1.38 o 
  -9   7   1      125.33      130.81      6.57 o 
  -8   7   1      350.81      339.77      7.11 o 
  -7   7   1      318.76      279.94      5.25 o 
  -6   7   1      351.14      367.18      8.35 o 
  -5   7   1        2.80        5.18      1.31 o 
  -4   7   1       14.34       26.60      5.93 o 
  -3   7   1       34.05       42.98      3.76 o 
  -2   7   1        1.17        6.73      1.58 o 
  -1   7   1      362.27      341.98      9.48 o 
   0   7   1      249.64      257.88     13.59 o 
   1   7   1      386.52      361.54      8.04 o 
   2   7   1       33.61       40.13      2.35 o 
   3   7   1      194.18      169.05      5.19 o 
   4   7   1      120.13      111.33      7.83 o 
   5   7   1        3.68        1.11      0.49 o 
   6   7   1        0.01        0.61      2.10 o 
   7   7   1       29.63       30.66      3.82 o 
   8   7   1        7.05        5.30      1.04 o 
   9   7   1       62.99       50.10      5.44 o 
  10   7   1      311.64      325.88     15.76 o 
  11   7   1       39.83       37.84      5.42 o 
  12   7   1      128.36      138.63      9.97 o 
  13   7   1       19.32       13.96      1.78 o 
  14   7   1       20.15       16.60      1.87 o 
 -14   8   1       31.10       25.78      3.40 o 
 -13   8   1        2.20        3.36      1.77 o 
 -12   8   1        3.93        1.93      0.84 o 
 -11   8   1        4.09        2.58      1.46 o 
 -10   8   1       89.44       86.83      9.17 o 
  -9   8   1       11.56        6.43      1.17 o 
  -8   8   1      850.37      851.69     13.95 o 
  -7   8   1      410.79      407.33      6.72 o 
  -6   8   1       84.83      100.14     11.08 o 
  -5   8   1       11.62       16.15      2.45 o 
  -4   8   1        1.25        1.37      2.44 o 
  -3   8   1      180.97      206.85      7.81 o 
  -2   8   1      175.92      200.27      7.39 o 
  -1   8   1       19.13       26.84      3.15 o 
   0   8   1      478.69      522.60      8.75 o 
   1   8   1      181.94      206.68      6.48 o 
   2   8   1        6.94        3.52      2.15 o 
   3   8   1       64.32       63.91      5.99 o 
   4   8   1        5.62        3.79      0.89 o 
   5   8   1      114.89      102.09      8.73 o 
   6   8   1       88.94       75.13      9.21 o 
   7   8   1        2.93        0.64      1.35 o 
   8   8   1       51.12       38.66      3.26 o 
   9   8   1        1.39        2.57      0.74 o 
  10   8   1       54.16       51.04      3.97 o 
  11   8   1       22.81       24.28      2.96 o 
  12   8   1        7.81        8.14      1.28 o 
  13   8   1       37.20       33.87      4.67 o 
  14   8   1       12.07       12.40      1.78 o 
 -13   9   1       14.59       18.83      1.93 o 
 -12   9   1        3.80        2.63      0.72 o 
 -11   9   1        6.66        2.36      0.81 o 
 -10   9   1       88.36       93.73      6.53 o 
  -9   9   1       16.81       11.90      1.79 o 
  -8   9   1       41.79       45.77      5.29 o 
  -7   9   1      986.07     1022.37     15.68 o 
  -6   9   1      104.10      111.49      8.70 o 
  -5   9   1      339.73      368.29      9.49 o 
  -4   9   1       51.38       53.46      5.76 o 
  -3   9   1      281.21      299.30      8.04 o 
  -2   9   1        1.87        3.32      1.38 o 
  -1   9   1       49.69       71.46      6.86 o 
   0   9   1      609.88      667.42     10.85 o 
   1   9   1       29.28       30.90      3.14 o 
   2   9   1       53.22       57.75      5.34 o 
   3   9   1        8.61       11.47      1.54 o 
   4   9   1        7.37       10.16      3.35 o 
   5   9   1        9.51        6.29      0.96 o 
   6   9   1      261.01      260.66      8.97 o 
   7   9   1       32.58       35.68      4.37 o 
   8   9   1      266.18      282.03     17.67 o 
   9   9   1        5.08        3.65      0.83 o 
  10   9   1       63.62       47.63      4.80 o 
  11   9   1        3.01        2.33      0.78 o 
  12   9   1        1.65        2.56      1.60 o 
  13   9   1       14.59       16.95      2.67 o 
 -13  10   1        0.57        5.83      1.63 o 
 -12  10   1       51.19       44.45      5.28 o 
 -11  10   1       37.03       44.85      3.68 o 
 -10  10   1      309.51      316.09      8.55 o 
  -9  10   1        5.26        9.03      1.56 o 
  -8  10   1       52.00       44.88      2.70 o 
  -7  10   1      345.43      326.13     19.96 o 
  -6  10   1      216.70      255.07     10.15 o 
  -5  10   1        8.69        9.32      1.61 o 
  -4  10   1       36.32       26.02      2.91 o 
  -3  10   1       58.26       58.65      4.43 o 
  -2  10   1       23.57       28.79      3.05 o 
  -1  10   1        4.18        5.38      1.42 o 
   0  10   1        9.61        4.98      1.15 o 
   1  10   1        3.09        2.42      0.77 o 
   2  10   1      169.60      176.98     14.32 o 
   3  10   1      943.02      918.53     14.22 o 
   4  10   1        6.54        3.89      0.99 o 
   5  10   1      113.70      109.82      8.35 o 
   6  10   1      178.87      196.24     14.76 o 
   7  10   1     1504.17     1639.14     76.64 o 
   8  10   1       34.13       34.37      3.36 o 
   9  10   1       10.96       12.12      1.91 o 
  10  10   1      161.11      158.66      5.51 o 
  11  10   1        0.77        3.83      1.57 o 
  12  10   1        3.25        3.76      1.10 o 
 -11  11   1       30.51       33.00      4.19 o 
 -10  11   1      123.63      126.22      6.24 o 
  -9  11   1       38.42       41.12      4.55 o 
  -8  11   1       17.77       16.50      2.25 o 
  -7  11   1       17.09       13.58      3.22 o 
  -6  11   1      111.93       98.32      5.43 o 
  -5  11   1      100.92       94.88      8.41 o 
  -4  11   1      142.96      148.58      9.43 o 
  -3  11   1      163.88      136.64      7.84 o 
  -2  11   1        5.63        7.53      1.90 o 
  -1  11   1       30.92       19.46      2.63 o 
   0  11   1       39.79       32.79      3.31 o 
   1  11   1       12.13       20.06      2.87 o 
   2  11   1       95.09       76.53      6.40 o 
   3  11   1      395.35      418.26     12.85 o 
   4  11   1       24.28       30.16      3.33 o 
   5  11   1        0.02        0.64      1.22 o 
   6  11   1       90.54      103.70      8.79 o 
   7  11   1      340.89      356.78     14.19 o 
   8  11   1        8.43        8.96      2.31 o 
   9  11   1       12.68        8.96      3.69 o 
  10  11   1        3.38        2.84      1.08 o 
  11  11   1       30.16       28.24      3.45 o 
 -10  12   1        9.17        7.58      1.47 o 
  -9  12   1        1.21        2.40      1.09 o 
  -8  12   1        2.71        1.09      1.65 o 
  -7  12   1        0.53        4.67      1.68 o 
  -6  12   1       20.76       23.12      2.99 o 
  -5  12   1        1.06        2.49      0.78 o 
  -4  12   1       23.40       25.83      3.44 o 
  -3  12   1       92.35      104.34      7.91 o 
  -2  12   1       89.90       74.16      7.15 o 
  -1  12   1        9.97        9.25      1.58 o 
   0  12   1       59.06       64.55      6.03 o 
   1  12   1      307.06      287.11     11.13 o 
   2  12   1       27.52       31.66      4.37 o 
   3  12   1        0.00        2.34      2.26 o 
   4  12   1     1070.19     1131.33     31.83 o 
   5  12   1      666.75      724.15     28.92 o 
   6  12   1      411.52      436.39     17.81 o 
   7  12   1        1.17        4.87      1.99 o 
   8  12   1        1.20        3.49      2.47 o 
   9  12   1       49.15       52.49      5.16 o 
  10  12   1        7.25       10.58      3.02 o 
  -8  13   1       66.86       71.81      5.50 o 
  -7  13   1        0.26        4.02      1.14 o 
  -6  13   1        3.30        4.87      2.78 o 
  -5  13   1      187.51      191.26      7.57 o 
  -4  13   1      254.24      243.29     11.60 o 
  -3  13   1       74.82       75.31      6.35 o 
  -2  13   1       32.93       30.39      3.81 o 
  -1  13   1       16.33       11.84      1.79 o 
   0  13   1       11.08        8.68      1.52 o 
   1  13   1       56.01       60.76      7.12 o 
   2  13   1       20.08       22.69      3.42 o 
   3  13   1      170.92      183.88     10.44 o 
   4  13   1        0.58        0.90      0.45 o 
   5  13   1       13.69       15.73      2.82 o 
   6  13   1        8.95       11.54      3.00 o 
   7  13   1        0.91        2.78      1.05 o 
   8  13   1       18.32       21.33      3.46 o 
  -6  14   1       18.16       16.41      3.42 o 
  -5  14   1      435.88      451.41     18.42 o 
  -4  14   1      117.66      107.97      8.54 o 
  -3  14   1        3.65        6.50      1.23 o 
  -2  14   1      145.45      135.40      7.33 o 
  -1  14   1        0.51        1.15      1.70 o 
   0  14   1        2.39        4.03      1.27 o 
   1  14   1        4.06        7.12      1.34 o 
   2  14   1        4.17        3.35      1.95 o 
   3  14   1        7.98        7.76      1.85 o 
   4  14   1        0.11        5.65      5.50 o 
   5  14   1        6.14        8.02      2.10 o 
   6  14   1        4.29        3.53      2.07 o 
  -2  15   1        1.20        2.71      1.09 o 
  -1  15   1       55.77       62.81      4.77 o 
   0  15   1       13.80        7.79      2.29 o 
   1  15   1        1.03        4.22      1.17 o 
 -17   0   2        0.53        2.17      0.97 o 
 -16   0   2       11.17        3.22      1.33 o 
 -15   0   2        4.49        3.28      0.97 o 
 -14   0   2       15.64       11.39      2.46 o 
 -13   0   2      151.02      138.83      8.60 o 
 -12   0   2      194.93      227.25      7.67 o 
 -11   0   2       35.89       49.11      4.27 o 
 -10   0   2      358.11      373.57     11.77 o 
  -9   0   2      179.16      161.67      9.59 o 
  -8   0   2      873.97      847.66     12.74 o 
  -7   0   2    10936.25    12218.25     61.47 o 
  -6   0   2     1249.49     1488.28     10.64 o 
  -5   0   2       69.24       42.78      3.30 o 
  -4   0   2    13934.93    13884.38     98.27 o 
  -3   0   2      544.06      538.33      9.06 o 
  -2   0   2     1650.85     1605.78      8.34 o 
  -1   0   2       52.84       58.99      2.65 o 
   0   0   2      733.41      640.48     11.69 o 
   1   0   2     1844.88     1696.00     11.58 o 
   2   0   2      323.44      310.59      8.37 o 
   3   0   2      284.06      301.10     15.24 o 
   4   0   2      276.75      210.41     10.88 o 
   5   0   2      120.45      156.67     11.22 o 
   6   0   2       82.48      112.27     10.91 o 
   7   0   2      621.22      634.33     14.14 o 
   8   0   2       59.44       44.49      5.51 o 
   9   0   2     1456.01     1463.36     36.58 o 
  10   0   2     6831.78     7313.04   2051.94 o 
  11   0   2        8.28       11.90      4.25 o 
  12   0   2       19.40       12.77      2.55 o 
  13   0   2      249.17      267.37     10.71 o 
  14   0   2        2.34        3.14      1.98 o 
  15   0   2      157.79      199.11      8.40 o 
  16   0   2      114.50      153.60     31.33 o 
 -17   1   2       23.44       28.04      2.23 o 
 -16   1   2        8.39       11.88      1.24 o 
 -15   1   2       10.07       15.78      1.51 o 
 -14   1   2       58.51       52.01      3.01 o 
 -13   1   2       51.17       33.18      2.59 o 
 -12   1   2       50.84       37.97      2.82 o 
 -11   1   2       58.97       39.61      2.25 o 
 -10   1   2       83.48       84.27      3.43 o 
  -9   1   2       50.79       75.07      2.74 o 
  -8   1   2       39.90       54.59      2.50 o 
  -7   1   2      165.02      138.73      3.78 o 
  -6   1   2     2191.07     2219.46      9.37 o 
  -5   1   2     1225.25     1307.87      5.21 o 
  -4   1   2     1007.50      968.80      3.86 o 
  -3   1   2     7694.32     7476.84     48.64 o 
  -2   1   2    14238.26    13193.79     64.81 o 
  -1   1   2       65.13       66.92      1.64 o 
   0   1   2    18148.08    16183.11     78.61 o 
   1   1   2       86.41       83.31      4.70 o 
   2   1   2        4.77        2.95      0.86 o 
   3   1   2       24.55       10.48      1.29 o 
   4   1   2       35.36       48.42      4.18 o 
   5   1   2       23.27       16.87      1.72 o 
   6   1   2      245.18      277.15     10.14 o 
   7   1   2      215.49      244.28     13.74 o 
   8   1   2       51.87       47.13      4.08 o 
   9   1   2      101.90       79.19      9.86 o 
  10   1   2      166.81      141.29     11.96 o 
  11   1   2      156.36      120.95     11.03 o 
  12   1   2        7.99       11.80      1.53 o 
  13   1   2       25.06       33.28      2.42 o 
  14   1   2       53.63       50.88      3.83 o 
  15   1   2       85.95       81.60      6.98 o 
  16   1   2        9.07        4.55      2.63 o 
 -17   2   2       57.64       62.71      4.22 o 
 -16   2   2        3.28        2.32      0.90 o 
 -15   2   2        7.14        6.06      0.89 o 
 -14   2   2      172.67      153.37      8.01 o 
 -13   2   2        7.58        9.29      1.30 o 
 -12   2   2       39.93       31.20      2.47 o 
 -11   2   2      228.09      232.34      5.66 o 
 -10   2   2       74.47       87.06      6.53 o 
  -9   2   2      611.93      627.22      5.88 o 
  -8   2   2      924.72      987.27      9.67 o 
  -7   2   2       41.35       34.92      1.83 o 
  -6   2   2     1313.98     1406.65      6.71 o 
  -5   2   2      437.97      452.87      6.19 o 
  -4   2   2       68.57       54.75      1.68 o 
  -3   2   2     2197.45     2087.08      6.33 o 
  -2   2   2      118.92      110.70      3.03 o 
  -1   2   2    16275.28    16221.65     79.26 o 
   0   2   2     6939.58     6686.52     13.60 o 
   1   2   2     1697.12     1588.52      6.32 o 
   2   2   2     2515.45     2444.50     14.66 o 
   3   2   2       88.50      110.67      3.81 o 
   4   2   2     1196.13     1303.94      8.18 o 
   5   2   2      405.62      401.23     10.65 o 
   6   2   2       15.03        8.84      1.43 o 
   7   2   2        2.22       -0.24      1.01 o 
   8   2   2      149.31      171.51      7.74 o 
   9   2   2      179.07      170.00     11.78 o 
  10   2   2       20.19       13.07      2.28 o 
  11   2   2      296.35      304.78     15.78 o 
  12   2   2       38.30       32.96      3.22 o 
  13   2   2       18.23       15.87      2.20 o 
  14   2   2        0.00        1.51      1.22 o 
  15   2   2        0.26        3.19      1.00 o 
  16   2   2       18.60       20.74      3.72 o 
 -17   3   2       11.51        6.96      1.28 o 
 -16   3   2        9.91        9.39      1.70 o 
 -15   3   2       47.74       26.88      5.03 o 
 -14   3   2       71.85       53.05      4.78 o 
 -13   3   2       87.36       70.72      4.69 o 
 -12   3   2       62.26       53.82      3.24 o 
 -11   3   2      271.10      234.53      4.62 o 
 -10   3   2        6.92       11.10      2.24 o 
  -9   3   2       20.96       19.54      1.90 o 
  -8   3   2       13.09       10.50      1.13 o 
  -7   3   2        9.64        5.98      0.65 o 
  -6   3   2      124.59       96.15      3.56 o 
  -5   3   2       33.74       29.27      1.38 o 
  -4   3   2     1457.83     1386.47      6.35 o 
  -3   3   2     1805.48     1749.34     10.11 o 
  -2   3   2      763.54      806.18      3.62 o 
  -1   3   2    15877.54    15937.39     44.84 o 
   0   3   2       68.10       69.90      1.98 o 
   1   3   2     1049.46      973.09      4.56 o 
   2   3   2       31.88       35.15      1.76 o 
   3   3   2      708.33      687.37     72.70 o 
   5   3   2      400.33      432.56      7.19 o 
   6   3   2      195.12      173.53     10.42 o 
   7   3   2        3.71        2.00      1.29 o 
   8   3   2        1.26        0.58      0.42 o 
   9   3   2       16.76       14.75      2.68 o 
  10   3   2      624.45      675.05     21.26 o 
  11   3   2        0.27        2.30      1.20 o 
  12   3   2        0.86        1.16      1.22 o 
  13   3   2        0.10        3.65      2.39 o 
  14   3   2        0.10        3.73      1.44 o 
  15   3   2        9.99       15.14      2.14 o 
 -16   4   2        0.79        2.04      0.71 o 
 -15   4   2        2.40        3.02      1.14 o 
 -14   4   2       57.30       45.57      3.77 o 
 -13   4   2      171.72      161.79      8.12 o 
 -12   4   2        5.45       16.80      3.01 o 
 -11   4   2      146.95      166.64      8.04 o 
 -10   4   2      105.14      110.76      6.24 o 
  -9   4   2        7.00        6.04      0.95 o 
  -8   4   2      535.84      496.20      5.60 o 
  -7   4   2      218.60      242.49      6.66 o 
  -6   4   2      212.91      217.24      5.01 o 
  -5   4   2     1602.80     1647.30      7.67 o 
  -4   4   2       18.20       11.40      1.07 o 
  -3   4   2       43.44       35.37      2.10 o 
  -2   4   2     1867.16     1852.41      8.63 o 
  -1   4   2       32.43       35.79      1.43 o 
   0   4   2      608.90      642.31      9.82 o 
   1   4   2      407.61      407.01      5.59 o 
   2   4   2      332.96      351.76      5.04 o 
   3   4   2      131.93      126.30      4.56 o 
   4   4   2      181.69      141.97      5.03 o 
   5   4   2      789.45      994.38     16.52 o 
   6   4   2      439.41      601.49     12.95 o 
   7   4   2        0.68        3.58      1.02 o 
   8   4   2        5.33        0.85      1.50 o 
   9   4   2      165.04      168.61     11.16 o 
  10   4   2      170.05      155.37     10.35 o 
  11   4   2       44.82       32.06      3.24 o 
  12   4   2      147.54      171.24     14.01 o 
  13   4   2        0.74        2.39      1.24 o 
  14   4   2        0.08        2.98      2.26 o 
  15   4   2       24.33       29.46      3.69 o 
 -16   5   2       21.51       15.99      2.01 o 
 -15   5   2        2.33        4.48      1.37 o 
 -14   5   2      103.24      111.40      8.09 o 
 -13   5   2      137.58      127.80      7.62 o 
 -12   5   2     1276.60     1332.04     18.49 o 
 -11   5   2      136.98      134.54     10.78 o 
 -10   5   2       51.15       50.11      6.17 o 
  -9   5   2       68.39       85.56      5.98 o 
  -8   5   2       87.97       77.05      4.08 o 
  -7   5   2       16.96       21.82      1.89 o 
  -6   5   2       16.40       13.61      1.28 o 
  -5   5   2      160.19      178.49      5.73 o 
  -4   5   2      509.11      485.45      6.88 o 
  -3   5   2      317.68      310.85     10.56 o 
  -2   5   2     2257.59     2201.12     14.36 o 
  -1   5   2      157.83      109.07      3.76 o 
   0   5   2        9.15       11.31      0.95 o 
   1   5   2      169.24      157.69      4.70 o 
   2   5   2        7.90       10.19      0.76 o 
   3   5   2        1.96        5.80      1.59 o 
   4   5   2      381.01      416.32      7.37 o 
   5   5   2       69.44       60.72      5.89 o 
   6   5   2        0.26        6.11      2.14 o 
   7   5   2      143.54      144.05     10.45 o 
   8   5   2        7.24        6.90      1.87 o 
   9   5   2       24.37       30.73      3.07 o 
  10   5   2      117.10       97.50      7.12 o 
  11   5   2        0.37        2.98      0.99 o 
  12   5   2       50.10       43.07      4.89 o 
  13   5   2        6.79        6.30      3.07 o 
  14   5   2       35.67       45.41      4.98 o 
  15   5   2      177.43      181.94      9.42 o 
 -16   6   2        1.27        2.56      0.78 o 
 -15   6   2       11.51        8.18      1.59 o 
 -14   6   2        0.28        3.22      0.89 o 
 -13   6   2      147.27      164.75      7.11 o 
 -12   6   2      112.57      104.87     12.55 o 
 -11   6   2       65.88       64.28      4.97 o 
 -10   6   2      128.01      110.87     10.24 o 
  -9   6   2       78.35       75.85      7.35 o 
  -8   6   2      699.40      682.33     10.73 o 
  -7   6   2       72.55       67.64      3.75 o 
  -6   6   2      383.33      438.14     11.80 o 
  -5   6   2       52.66       62.55      5.65 o 
  -4   6   2      419.65      391.12      8.81 o 
  -3   6   2       11.55       16.57      1.56 o 
  -2   6   2     2358.56     2634.24     12.79 o 
  -1   6   2       80.23       86.22      3.21 o 
   0   6   2      167.13      169.87      5.09 o 
   1   6   2      331.38      339.91      6.97 o 
   2   6   2      117.63       85.80      8.95 o 
   3   6   2      145.42      145.48      4.97 o 
   4   6   2      144.86      135.01      4.66 o 
   5   6   2        0.14        3.23      0.93 o 
   6   6   2      296.72      294.00     12.30 o 
   7   6   2      228.88      203.99      6.92 o 
   8   6   2        1.15        1.18      2.46 o 
   9   6   2       63.65       76.11      5.61 o 
  10   6   2      139.20      129.76     12.01 o 
  11   6   2      115.20       96.09      8.41 o 
  12   6   2      312.18      319.14     16.63 o 
  13   6   2       43.11       50.66      3.74 o 
  14   6   2       32.74       28.20      4.31 o 
 -15   7   2        3.19        1.53      0.78 o 
 -14   7   2        0.91        1.27      0.73 o 
 -13   7   2       98.95      102.19      7.78 o 
 -12   7   2       21.61       20.63      2.18 o 
 -11   7   2       55.67       45.45      3.71 o 
 -10   7   2      147.75      147.86      8.27 o 
  -9   7   2      498.40      494.14     10.87 o 
  -8   7   2      340.73      322.71      9.81 o 
  -7   7   2      634.14      597.68      9.72 o 
  -6   7   2      990.54     1069.03     19.91 o 
  -5   7   2        0.00        5.42      1.19 o 
  -4   7   2       12.52       16.25      1.58 o 
  -3   7   2      272.89      251.39      7.42 o 
  -2   7   2      140.60      127.64      3.30 o 
  -1   7   2       46.73       44.97      4.59 o 
   0   7   2       88.89      120.81      4.44 o 
   1   7   2      479.02      473.63      8.49 o 
   2   7   2        0.37        1.09      0.54 o 
   3   7   2      120.43      101.81      7.75 o 
   4   7   2      175.50      181.03      7.08 o 
   5   7   2        7.47        7.10      1.13 o 
   6   7   2      430.49      411.97     13.13 o 
   7   7   2      187.13      155.95      8.02 o 
   8   7   2      659.26      644.19     15.81 o 
   9   7   2      183.79      189.44      9.06 o 
  10   7   2        4.39        3.58      1.05 o 
  11   7   2       29.19       22.99      3.93 o 
  12   7   2       47.98       32.09      4.05 o 
  13   7   2        0.04        3.05      0.75 o 
  14   7   2       12.35        9.83      1.68 o 
 -14   8   2       43.82       64.09      6.70 o 
 -13   8   2        0.11        0.42      1.06 o 
 -12   8   2        0.50        2.38      0.87 o 
 -11   8   2       14.16       14.72      1.71 o 
 -10   8   2        4.58        6.48      2.88 o 
  -9   8   2       54.73       42.71      7.04 o 
  -8   8   2      473.72      478.59      8.55 o 
  -7   8   2        0.67        1.63      1.11 o 
  -6   8   2      360.65      370.96      8.03 o 
  -5   8   2        0.72        1.20      2.17 o 
  -4   8   2        0.08        4.43      1.48 o 
  -3   8   2        0.02        2.14      1.04 o 
  -2   8   2      147.99      122.37      3.57 o 
  -1   8   2       15.01       12.07      1.43 o 
   0   8   2      557.58      635.87      7.74 o 
   1   8   2       36.00       37.33      2.92 o 
   2   8   2       20.99       13.74      1.43 o 
   3   8   2      117.27      125.79      7.16 o 
   4   8   2       32.23       33.20      4.41 o 
   5   8   2      146.53      116.83     18.66 o 
   6   8   2      117.40      124.83     17.14 o 
   7   8   2        2.51        2.75      1.78 o 
   8   8   2       13.54       11.97      2.57 o 
   9   8   2      285.35      260.76     10.13 o 
  10   8   2       76.22       63.97     10.17 o 
  11   8   2       32.63       31.03      4.14 o 
  12   8   2       39.71       38.05      6.55 o 
  13   8   2        4.36        4.80      1.04 o 
 -14   9   2       57.23       79.53      6.90 o 
 -13   9   2        4.61        6.47      2.29 o 
 -12   9   2        3.23        5.11      1.36 o 
 -11   9   2       15.84       20.87      2.41 o 
 -10   9   2       17.86        5.95      1.53 o 
  -9   9   2        0.65        1.19      1.44 o 
  -8   9   2      204.77      183.18     26.77 o 
  -7   9   2      562.03      602.13     17.41 o 
  -6   9   2      147.15      152.36      9.78 o 
  -5   9   2      110.80      126.24      8.63 o 
  -4   9   2       30.58       34.74      2.57 o 
  -3   9   2      156.22      173.14      7.82 o 
  -2   9   2        6.07       10.32      1.96 o 
  -1   9   2        0.31        2.12      2.19 o 
   0   9   2       20.25       27.66      2.65 o 
   1   9   2        6.75        3.69      1.91 o 
   2   9   2       35.86       38.50      2.85 o 
   3   9   2     1251.02     1357.43     18.91 o 
   4   9   2       22.23       33.79      6.61 o 
   5   9   2       66.20       64.07      9.43 o 
   6   9   2      210.41      241.29     17.97 o 
   7   9   2       82.49       79.09      7.62 o 
   8   9   2       36.44       29.91      2.82 o 
   9   9   2       11.03        5.67      1.14 o 
  10   9   2       21.56       15.30      3.41 o 
  11   9   2       41.33       39.38      3.62 o 
  12   9   2        1.94        1.89      0.76 o 
 -13  10   2       35.77       37.82      3.74 o 
 -12  10   2        7.56        7.99      1.63 o 
 -11  10   2        9.27        6.80      1.78 o 
 -10  10   2       68.50       51.91      3.48 o 
  -9  10   2       13.01        9.08      1.38 o 
  -8  10   2        2.65        2.07      1.59 o 
  -7  10   2      284.79      270.02     13.34 o 
  -6  10   2        9.37        3.58      1.21 o 
  -5  10   2       25.52       20.01      2.33 o 
  -4  10   2        8.29        4.75      0.87 o 
  -3  10   2        4.95        4.90      0.77 o 
  -2  10   2       18.15       14.83      5.43 o 
  -1  10   2        3.64        4.31      1.89 o 
   0  10   2      520.00      514.49      9.73 o 
   1  10   2      205.00      210.25     12.70 o 
   2  10   2       71.90       65.03      7.15 o 
   3  10   2       30.75       34.04      3.47 o 
   4  10   2        3.87        2.15      1.60 o 
   5  10   2       20.05       10.60      5.09 o 
   6  10   2      440.21      444.41     13.68 o 
   7  10   2        2.19        3.16      1.72 o 
   8  10   2       23.04       15.24      3.39 o 
   9  10   2       73.06       75.99      5.86 o 
  10  10   2      181.83      149.47      6.03 o 
  11  10   2       47.55       45.68      4.94 o 
 -12  11   2        7.30        4.70      2.64 o 
 -11  11   2       19.90       11.62      2.00 o 
 -10  11   2        0.45        3.89      1.19 o 
  -9  11   2        4.40        2.98      0.90 o 
  -8  11   2       50.82       51.45      4.59 o 
  -7  11   2       20.55       15.98      2.22 o 
  -6  11   2       12.63        4.14      1.66 o 
  -5  11   2        0.96        1.54      1.02 o 
  -4  11   2        4.44        5.40      1.14 o 
  -3  11   2      321.24      300.10      6.54 o 
  -2  11   2       32.12       32.62      3.37 o 
  -1  11   2      200.00      200.84     10.70 o 
   0  11   2       84.18       87.43      7.90 o 
   1  11   2        4.43        3.39      0.97 o 
   2  11   2       70.47       63.05      8.83 o 
   3  11   2      848.86      928.21     15.51 o 
   4  11   2      181.61      184.50     10.44 o 
   5  11   2      111.32      102.66      9.75 o 
   6  11   2      897.72      995.92     33.60 o 
   7  11   2       53.28       61.89      5.44 o 
   8  11   2       85.80       92.87      8.02 o 
   9  11   2        0.14        2.47      1.23 o 
  10  11   2       58.25       66.90      6.78 o 
 -10  12   2      107.11      122.23      5.78 o 
  -9  12   2       17.32       14.08      2.61 o 
  -8  12   2        6.12        7.07      1.79 o 
  -7  12   2        8.71        5.95      1.19 o 
  -6  12   2        3.07        4.24      1.08 o 
  -5  12   2       28.64       26.35      3.22 o 
  -4  12   2        0.11        1.89      0.93 o 
  -3  12   2       80.93       80.74      7.38 o 
  -2  12   2      208.58      215.31     17.13 o 
  -1  12   2        3.27        7.62      1.46 o 
   0  12   2       59.45       62.15      5.71 o 
   1  12   2        0.54        1.61      0.89 o 
   2  12   2      117.23      114.72      8.14 o 
   3  12   2       96.77      106.37     10.42 o 
   4  12   2       80.36       71.25      8.43 o 
   5  12   2       79.85       85.21      8.21 o 
   6  12   2       13.56       15.56      2.76 o 
   7  12   2       31.08       21.43      3.09 o 
   8  12   2       40.88       44.99      6.50 o 
   9  12   2       61.37       74.00      5.18 o 
  -9  13   2        0.01        1.84      1.30 o 
  -8  13   2        1.31        3.51      1.24 o 
  -7  13   2       14.59       12.72      2.24 o 
  -6  13   2        1.19        3.93      1.21 o 
  -5  13   2      349.66      374.44     10.26 o 
  -4  13   2      335.89      345.35      9.64 o 
  -3  13   2       24.02       21.07      3.37 o 
  -2  13   2        9.65        7.49      1.55 o 
  -1  13   2        3.41        4.29      1.04 o 
   0  13   2       26.48       29.73      3.31 o 
   1  13   2        0.38        3.98      1.40 o 
   2  13   2        0.72        3.01      1.00 o 
   3  13   2        0.03        1.34      0.93 o 
   4  13   2      123.80      127.54      6.59 o 
   5  13   2        0.15        0.39      1.25 o 
   6  13   2      187.55      203.65     21.47 o 
   7  13   2        0.57        2.97      1.34 o 
  -6  14   2       35.40       28.93      3.38 o 
  -5  14   2      245.34      269.58     12.73 o 
  -4  14   2        0.04        2.73      1.08 o 
  -3  14   2       54.63       39.43      4.54 o 
  -2  14   2       10.46       13.23      1.92 o 
  -1  14   2        0.06        0.80      1.32 o 
   0  14   2       13.24       20.86      2.43 o 
   1  14   2        4.46        8.42      2.89 o 
   2  14   2        3.46        2.53      1.73 o 
   3  14   2        0.09        0.47      0.89 o 
   4  14   2        1.25        5.25      3.08 o 
   5  14   2       14.92        8.59      2.71 o 
 -17   1   3        2.26        3.16      0.93 o 
 -16   1   3        1.74        1.42      0.60 o 
 -15   1   3        9.13        5.10      0.76 o 
 -14   1   3       56.28       54.49      3.08 o 
 -13   1   3       36.82       20.20      1.95 o 
 -12   1   3        1.53        1.06      0.95 o 
 -11   1   3       43.91       37.82      1.96 o 
 -10   1   3      398.87      491.66      6.20 o 
  -9   1   3       25.79       30.01      1.54 o 
  -8   1   3      895.59      797.14      9.36 o 
  -7   1   3       98.64      118.36      5.81 o 
  -6   1   3      212.86      193.60      4.97 o 
  -5   1   3     1396.19     1413.48      6.91 o 
  -4   1   3       10.17       22.95      1.16 o 
  -3   1   3      857.29      832.09      4.08 o 
  -2   1   3     1620.78     1575.33      7.77 o 
  -1   1   3     4196.50     4208.86     36.89 o 
   0   1   3      563.75      569.72      6.04 o 
   1   1   3      446.34      374.67      4.48 o 
   2   1   3      578.23      622.56      7.32 o 
   3   1   3      555.23      639.68      9.83 o 
   4   1   3       85.16      135.30      5.20 o 
   5   1   3        1.15        3.72      1.02 o 
   6   1   3      591.85      654.64     10.19 o 
   7   1   3     1115.03     1135.96     18.00 o 
   8   1   3      436.29      478.19     15.79 o 
   9   1   3      309.84      317.88     18.01 o 
  10   1   3      397.74      344.92     19.66 o 
  11   1   3      160.31      138.47     10.35 o 
  12   1   3      115.71      116.64      8.58 o 
  13   1   3        3.61        3.76      1.16 o 
  14   1   3        0.05        2.38      0.85 o 
  15   1   3       13.03       23.74      3.03 o 
 -17   2   3        3.94        3.89      1.20 o 
 -16   2   3        9.33        5.24      0.97 o 
 -15   2   3        2.91        5.37      1.03 o 
 -14   2   3        1.56        1.90      0.76 o 
 -13   2   3        9.97       15.75      2.03 o 
 -12   2   3      141.53      124.36      6.72 o 
 -11   2   3      639.01      715.39     10.96 o 
 -10   2   3       35.99       38.72      2.27 o 
  -9   2   3      447.73      427.40      7.52 o 
  -8   2   3      595.67      696.37      6.02 o 
  -7   2   3     2315.33     2640.51      7.88 o 
  -6   2   3      799.36      730.15      3.33 o 
  -5   2   3       15.52        7.38      0.63 o 
  -4   2   3      310.26      303.90      7.32 o 
  -3   2   3      577.26      421.20      5.65 o 
  -2   2   3     7305.63     7278.35     37.49 o 
   0   2   3       15.74       13.33      0.58 o 
   1   2   3      384.42      366.42      4.13 o 
   2   2   3      559.67      559.04      8.61 o 
   3   2   3     3335.73     3666.10     19.67 o 
   4   2   3      114.81      121.27      5.49 o 
   5   2   3     1696.31     1810.50     22.17 o 
   6   2   3      214.86      241.17      9.40 o 
   7   2   3      260.39      317.92      9.44 o 
   8   2   3      148.10      172.44     15.44 o 
   9   2   3      171.27      200.80     11.75 o 
  10   2   3      566.62      626.17     33.45 o 
  11   2   3        1.85        1.85      1.39 o 
  12   2   3        4.66        0.73      0.70 o 
  13   2   3       33.18       39.01      6.19 o 
  14   2   3        0.83        7.10      1.72 o 
  15   2   3       30.59       24.79      4.47 o 
 -17   3   3       38.01       25.97      3.40 o 
 -16   3   3        1.89        2.72      0.98 o 
 -15   3   3      236.73      203.92     11.60 o 
 -14   3   3      129.43      127.21      6.84 o 
 -13   3   3      112.59       80.91      5.81 o 
 -12   3   3      684.40      697.07     12.04 o 
 -11   3   3       53.94       55.04      4.10 o 
 -10   3   3      259.21      321.87      5.54 o 
  -9   3   3      330.07      345.74      5.85 o 
  -8   3   3       27.75       32.87      1.65 o 
  -7   3   3      326.50      312.62      5.08 o 
  -6   3   3       15.85       12.55      0.73 o 
  -5   3   3        0.35        3.20      0.69 o 
  -4   3   3      165.53      165.70      4.15 o 
  -3   3   3     2855.44     3165.48     19.00 o 
  -2   3   3     7433.23     8036.29     45.59 o 
  -1   3   3       91.88      100.29      2.72 o 
   0   3   3        9.78       14.28      0.91 o 
   1   3   3      324.56      310.75      7.45 o 
   2   3   3      172.17      166.66      4.28 o 
   3   3   3     1287.18     1358.53     10.00 o 
   4   3   3        1.64        1.41      0.60 o 
   5   3   3       22.71       14.89      3.15 o 
   6   3   3      240.29      273.81     14.44 o 
   7   3   3       14.64       11.11      1.53 o 
   8   3   3        2.86        1.45      1.39 o 
   9   3   3       32.20       29.76      3.44 o 
  10   3   3        5.74        0.44      1.01 o 
  11   3   3       25.71       24.60      3.24 o 
  12   3   3       50.40       53.56      4.54 o 
  13   3   3       39.48       42.38      5.07 o 
  14   3   3       28.23       40.37      3.65 o 
  15   3   3       31.56       45.52      4.38 o 
 -16   4   3       30.14       24.97      2.53 o 
 -15   4   3       38.33       33.41      2.85 o 
 -14   4   3      106.55       99.73      7.50 o 
 -13   4   3       13.30       16.30      2.31 o 
 -12   4   3      324.75      302.19     10.11 o 
 -11   4   3      612.54      653.46      8.83 o 
 -10   4   3       19.35       23.11      2.33 o 
  -9   4   3       36.68       47.66      2.57 o 
  -8   4   3      487.50      440.55      7.74 o 
  -7   4   3      118.89      102.47      3.15 o 
  -6   4   3       13.55       10.53      1.03 o 
  -5   4   3        7.82        5.83      0.79 o 
  -4   4   3      293.43      319.90     10.82 o 
  -3   4   3      230.13      235.07      5.23 o 
  -2   4   3      238.52      227.37      4.58 o 
  -1   4   3     3044.87     3045.28     10.14 o 
   0   4   3        2.14        3.62      0.97 o 
   1   4   3       83.12       77.78      3.41 o 
   2   4   3      249.89      289.62      8.00 o 
   3   4   3       48.97       53.64      3.19 o 
   4   4   3       80.27       85.71      6.93 o 
   5   4   3     1211.05     1277.54     35.59 o 
   6   4   3      105.38       75.00      6.91 o 
   7   4   3       66.61       66.89      7.97 o 
   8   4   3      140.08      135.43     14.97 o 
   9   4   3        5.55        4.33      3.25 o 
  10   4   3       82.26       67.04      5.22 o 
  11   4   3        0.10        4.99      1.56 o 
  12   4   3        0.06        2.75      3.88 o 
  13   4   3        3.56        5.30      3.77 o 
  14   4   3        2.23        5.79      2.29 o 
  15   4   3      134.98      138.01      9.88 o 
 -16   5   3        1.11        4.28      0.97 o 
 -15   5   3        5.55        3.92      0.98 o 
 -14   5   3        1.36        1.76      0.60 o 
 -13   5   3      306.40      330.25     10.16 o 
 -12   5   3      507.34      515.56      8.04 o 
 -11   5   3        0.99        1.12      0.61 o 
 -10   5   3      150.23      141.27      6.51 o 
  -9   5   3      895.73      917.08     10.47 o 
  -8   5   3       50.85       56.29      3.46 o 
  -7   5   3        6.80        8.68      1.17 o 
  -6   5   3      173.61      152.74      3.83 o 
  -5   5   3       38.94       45.46      4.15 o 
  -4   5   3        1.69        1.42      0.39 o 
  -3   5   3      326.55      372.08      4.27 o 
  -2   5   3      343.55      343.81      4.40 o 
  -1   5   3      129.81      127.09      4.16 o 
   0   5   3      164.77      188.52      5.54 o 
   1   5   3       67.90       46.74      1.99 o 
   2   5   3     1133.44     1130.28      6.54 o 
   3   5   3      195.76      191.21      6.35 o 
   4   5   3      233.80      244.74      7.66 o 
   5   5   3     1074.49     1210.51     17.96 o 
   6   5   3      126.83      128.81      8.58 o 
   7   5   3        5.61        2.67      1.14 o 
   8   5   3        0.11        1.57      1.89 o 
   9   5   3       12.18        9.29      1.81 o 
  10   5   3       21.13       19.63      2.90 o 
  11   5   3        0.01        2.70      1.36 o 
  12   5   3        5.00        6.36      2.87 o 
  13   5   3      163.90      190.23     14.85 o 
  14   5   3       31.61       39.37      5.63 o 
 -16   6   3        0.91        1.70      1.01 o 
 -15   6   3       34.75       38.42      3.69 o 
 -14   6   3       51.59       40.42      2.97 o 
 -13   6   3      177.65      182.24     14.76 o 
 -12   6   3        0.63        1.32      1.07 o 
 -11   6   3      120.18      101.69      8.87 o 
 -10   6   3        1.75        1.89      0.75 o 
  -9   6   3      768.66      810.41      9.41 o 
  -8   6   3      845.93      804.75     12.30 o 
  -7   6   3       11.84        7.37      1.28 o 
  -6   6   3        2.22        4.63      0.71 o 
  -5   6   3       51.85       51.91      2.89 o 
  -4   6   3        2.59        0.78      0.44 o 
  -3   6   3      411.01      394.01      7.56 o 
  -2   6   3       39.33       44.33      2.76 o 
  -1   6   3      259.49      213.44      6.56 o 
   0   6   3        0.20        1.82      0.56 o 
   1   6   3       53.04       50.71      5.21 o 
   2   6   3       49.85       49.82      2.64 o 
   3   6   3       68.23       82.91      2.78 o 
   4   6   3      277.83      358.84      7.91 o 
   5   6   3       73.09       51.82      4.51 o 
   6   6   3       66.65       44.94      4.03 o 
   7   6   3      648.63      785.14     13.37 o 
   8   6   3      105.26       86.20      6.64 o 
   9   6   3      541.54      566.13     23.89 o 
  10   6   3      315.95      311.00     22.07 o 
  11   6   3       20.04       35.34      2.59 o 
  12   6   3      258.77      264.11     12.47 o 
  13   6   3        5.59        3.38      1.33 o 
  14   6   3        0.13        7.79      2.14 o 
 -15   7   3        0.16        5.22      2.40 o 
 -14   7   3       13.94       13.03      1.39 o 
 -13   7   3       17.80       16.51      1.84 o 
 -12   7   3      403.40      434.47     15.21 o 
 -11   7   3        8.08        4.83      2.51 o 
 -10   7   3       41.36       50.93      8.86 o 
  -9   7   3       71.09       66.97     10.80 o 
  -8   7   3      571.91      558.62     12.70 o 
  -7   7   3      473.48      459.34      6.80 o 
  -6   7   3     2016.20     2131.75     35.04 o 
  -5   7   3      278.22      259.94      9.96 o 
  -4   7   3        1.54        3.25      0.77 o 
  -3   7   3       38.84       42.86      2.40 o 
  -2   7   3        8.98        2.06      0.51 o 
  -1   7   3      143.53      176.20      6.06 o 
   0   7   3       22.48       26.55      2.72 o 
   1   7   3       55.82       53.76      4.31 o 
   2   7   3      213.01      216.00      7.15 o 
   3   7   3      114.39      100.89      3.92 o 
   4   7   3      170.39      146.42      6.58 o 
   5   7   3       62.65       47.89      6.55 o 
   6   7   3       49.95       43.91      4.60 o 
   7   7   3       38.36       32.39      3.38 o 
   8   7   3      179.73      166.76      9.00 o 
   9   7   3        0.05        1.45      1.00 o 
  10   7   3       39.86       55.80      4.89 o 
  11   7   3        8.59        7.23      1.21 o 
  12   7   3        1.12        4.31      1.87 o 
  13   7   3       24.83       13.76      3.24 o 
 -14   8   3       71.86       72.41      6.56 o 
 -13   8   3      109.21      109.55      7.47 o 
 -12   8   3        3.67        3.44      1.10 o 
 -11   8   3        0.00        0.58      0.88 o 
 -10   8   3      314.95      324.53     12.95 o 
  -9   8   3      704.53      747.39     13.87 o 
  -8   8   3       11.64        8.04      2.07 o 
  -7   8   3        8.64        5.67      1.34 o 
  -6   8   3       35.82       41.33      2.79 o 
  -5   8   3       42.48       36.49      2.67 o 
  -4   8   3       64.88       57.16      4.58 o 
  -3   8   3      276.50      274.35      4.86 o 
  -2   8   3       38.20       40.62      3.83 o 
  -1   8   3      763.04      712.77      9.13 o 
   0   8   3      334.90      336.91      8.20 o 
   1   8   3      861.83      887.35     12.58 o 
   2   8   3        6.51        7.89      2.34 o 
   3   8   3      233.84      212.57      9.03 o 
   4   8   3      431.79      426.35      7.17 o 
   5   8   3      177.67      194.01     16.54 o 
   6   8   3        1.40        1.58      0.64 o 
   7   8   3      194.53      189.27     10.31 o 
   8   8   3      109.26       88.82      5.43 o 
   9   8   3        7.66        3.86      0.86 o 
  10   8   3      135.31      128.16      7.95 o 
  11   8   3       46.65       40.83      3.47 o 
  12   8   3        4.08        3.30      2.15 o 
  13   8   3       20.53       21.59      3.89 o 
 -14   9   3      182.51      218.46     14.74 o 
 -13   9   3       56.83       63.48      6.26 o 
 -12   9   3        9.25       11.18      3.92 o 
 -11   9   3       67.70       73.39      5.55 o 
 -10   9   3        4.92        3.24      1.00 o 
  -9   9   3        0.40        1.10      0.92 o 
  -8   9   3       11.94        9.66      1.28 o 
  -7   9   3       81.79       87.33      5.80 o 
  -6   9   3       60.27       56.47      3.77 o 
  -5   9   3        2.44        3.87      0.91 o 
  -4   9   3       88.75       76.88      6.50 o 
  -3   9   3        7.43        7.61      1.28 o 
  -2   9   3      238.57      261.11      6.18 o 
  -1   9   3      169.08      181.11     13.25 o 
   0   9   3      322.66      299.58      7.09 o 
   1   9   3      938.84      957.29     13.73 o 
   2   9   3      302.75      311.65      7.20 o 
   3   9   3     2635.80     2881.92     48.98 o 
   4   9   3        7.10        6.54      1.06 o 
   5   9   3       74.63       68.75      8.99 o 
   6   9   3       61.22       65.70      6.44 o 
   7   9   3        1.76        4.45      2.33 o 
   8   9   3      161.06      144.98      9.67 o 
   9   9   3      256.61      241.05      8.68 o 
  10   9   3       98.67      100.75      6.48 o 
  11   9   3        0.07        6.57      2.20 o 
  12   9   3       36.81       30.25      3.89 o 
 -13  10   3       18.18       19.19      2.80 o 
 -12  10   3        0.42        5.23      1.14 o 
 -11  10   3        6.67        6.16      1.49 o 
 -10  10   3        4.64        3.99      1.24 o 
  -9  10   3       10.91       13.51      2.11 o 
  -8  10   3        1.26        1.94      1.80 o 
  -7  10   3        1.95        3.84      1.04 o 
  -6  10   3       97.66      102.17      6.75 o 
  -5  10   3        0.48        2.22      1.45 o 
  -4  10   3       25.03       20.56      2.12 o 
  -3  10   3        1.06        3.69      1.29 o 
  -2  10   3       53.97       54.24      4.18 o 
  -1  10   3      144.57      141.49      9.75 o 
   0  10   3      335.82      347.48      7.15 o 
   1  10   3       97.27      103.90      7.01 o 
   2  10   3        0.05        2.98      0.87 o 
   3  10   3      862.84      916.20     14.70 o 
   4  10   3       13.56       15.13      3.10 o 
   5  10   3        5.94        3.37      1.05 o 
   6  10   3       48.92       56.47      5.69 o 
   7  10   3       19.14       18.62      3.24 o 
   8  10   3       44.84       47.25      4.29 o 
   9  10   3        9.85        9.60      2.03 o 
  10  10   3        5.64        7.16      1.80 o 
  11  10   3        3.13        6.45      2.01 o 
 -12  11   3       16.47       15.53      2.29 o 
 -11  11   3        1.26        3.17      1.19 o 
 -10  11   3       29.15       27.95      2.63 o 
  -9  11   3       30.54       29.56      2.75 o 
  -8  11   3        2.18        4.30      1.45 o 
  -7  11   3       21.03       16.34      1.84 o 
  -6  11   3        3.34        2.82      0.71 o 
  -5  11   3       64.50       58.59      7.58 o 
  -4  11   3       37.32       28.02      3.14 o 
  -3  11   3       18.18       13.04      2.66 o 
  -2  11   3       60.29       72.78      6.63 o 
  -1  11   3      256.35      244.07     12.09 o 
   0  11   3       29.45       32.10      3.01 o 
   1  11   3       72.81       59.25      5.87 o 
   2  11   3      198.01      228.44     12.81 o 
   3  11   3       82.55       63.17     11.32 o 
   4  11   3       27.21       19.12      2.78 o 
   5  11   3      367.50      417.08     18.40 o 
   6  11   3       65.09       58.94      5.24 o 
   7  11   3      139.98      135.90      5.25 o 
   8  11   3        4.09        2.07      1.64 o 
   9  11   3        3.42        2.66      1.05 o 
  10  11   3        3.68        1.21      1.00 o 
 -10  12   3       15.36       13.17      2.44 o 
  -9  12   3       35.21       35.12      3.37 o 
  -8  12   3       19.03       13.67      2.19 o 
  -7  12   3       41.91       41.57      3.51 o 
  -6  12   3       37.92       27.20      3.32 o 
  -5  12   3        0.62        0.91      0.46 o 
  -4  12   3       37.01       33.51      3.67 o 
  -3  12   3      339.56      333.39     11.44 o 
  -2  12   3       65.15       68.67      6.51 o 
  -1  12   3       71.73       74.57      6.34 o 
   0  12   3        2.23        2.83      1.93 o 
   1  12   3        4.75        1.88      1.40 o 
   2  12   3        8.78        9.76      1.94 o 
   3  12   3        4.20        3.12      1.67 o 
   4  12   3       95.86       96.15      8.88 o 
   5  12   3       67.34       74.15      5.99 o 
   6  12   3      380.14      420.81     16.49 o 
   7  12   3       30.93       34.61      4.69 o 
   8  12   3       22.20       20.53      4.03 o 
  -8  13   3        1.36        2.10      0.70 o 
  -7  13   3        3.27        4.71      1.30 o 
  -6  13   3        4.11        6.33      1.85 o 
  -5  13   3       26.79       30.37      3.16 o 
  -4  13   3       61.29       68.61      6.59 o 
  -3  13   3       23.94       21.68      4.32 o 
  -2  13   3       34.72       38.11      4.01 o 
  -1  13   3        0.43        2.67      1.64 o 
   0  13   3       32.51       31.50      3.50 o 
   1  13   3        0.31        1.44      2.32 o 
   2  13   3        6.09        7.32      1.99 o 
   3  13   3      129.20      156.14      9.60 o 
   4  13   3       34.37       39.90      5.55 o 
   5  13   3        3.60        3.89      1.44 o 
   6  13   3      201.52      196.31     13.93 o 
   7  13   3        0.86        4.07      2.91 o 
  -6  14   3      111.48      121.05      7.57 o 
  -5  14   3        8.22        3.50      1.25 o 
  -4  14   3       32.85       38.16      4.33 o 
  -3  14   3        3.46        5.26      1.35 o 
  -2  14   3        4.38        8.12      1.56 o 
  -1  14   3       15.59       18.88      2.57 o 
   0  14   3       94.21       99.72      9.94 o 
   1  14   3        8.77        8.12      2.21 o 
   2  14   3       86.47       88.72      6.79 o 
   3  14   3       11.53       13.51      2.61 o 
   4  14   3      200.24      236.43     14.41 o 
 -17   0   4       20.87       17.49      3.04 o 
 -16   0   4       10.62       12.93      3.21 o 
 -15   0   4      218.32      201.24     13.04 o 
 -14   0   4      157.48      120.54     10.41 o 
 -13   0   4        6.67        9.10      1.87 o 
 -12   0   4      123.06      129.06      9.82 o 
 -11   0   4       76.47       67.86      8.10 o 
 -10   0   4       99.39      103.29      9.20 o 
  -9   0   4       16.79       28.29      3.28 o 
  -8   0   4      190.23      202.90      7.44 o 
  -7   0   4      413.43      403.42     12.21 o 
  -6   0   4       11.64       10.26      1.02 o 
  -5   0   4        3.22        3.18      1.10 o 
  -4   0   4        0.76        1.85      0.90 o 
  -3   0   4      170.98      190.93      7.05 o 
  -1   0   4       19.47       18.65      1.01 o 
   1   0   4     2680.02     2483.02     15.91 o 
   2   0   4      301.17      278.44     10.73 o 
   4   0   4      459.77      393.82     11.65 o 
   5   0   4      264.64      235.57     18.34 o 
   6   0   4       66.43       48.78      6.23 o 
   7   0   4       10.93        5.96      3.91 o 
   8   0   4      189.59      217.62     19.19 o 
   9   0   4     1804.34     1908.98     47.92 o 
  10   0   4       86.60       72.89      8.74 o 
  11   0   4        0.80        6.37      2.39 o 
  12   0   4       33.74       23.30      4.90 o 
  13   0   4        0.36        2.94      2.44 o 
  14   0   4       24.28       31.34      4.70 o 
  15   0   4       26.34       20.15      7.93 o 
 -17   1   4        8.58        9.09      1.38 o 
 -16   1   4        8.52       10.83      1.49 o 
 -15   1   4       87.31      106.49      6.89 o 
 -14   1   4      512.98      497.70     12.93 o 
 -13   1   4      133.82      122.79      6.63 o 
 -12   1   4       11.61       10.32      1.40 o 
 -11   1   4      148.42      136.19      7.61 o 
 -10   1   4       60.99       56.88      5.48 o 
  -9   1   4      348.38      393.16      7.89 o 
  -8   1   4      593.87      697.11      7.74 o 
  -7   1   4     1046.88     1157.53      7.97 o 
  -6   1   4      119.23      119.98      3.58 o 
  -5   1   4       79.59       86.54      3.57 o 
  -4   1   4        1.71        4.50      0.97 o 
  -3   1   4       36.47       23.11      1.59 o 
  -2   1   4      511.61      523.31      6.92 o 
  -1   1   4      372.42      363.27      4.39 o 
   0   1   4       47.97       40.36      1.43 o 
   1   1   4      547.40      515.02      8.46 o 
   2   1   4       12.57       10.57      0.88 o 
   3   1   4     1522.30     1669.51      7.99 o 
   4   1   4      281.76      294.19      7.70 o 
   5   1   4       25.79       27.84      2.79 o 
   6   1   4       11.69       24.55      4.26 o 
   7   1   4        0.10       -0.14      2.22 o 
   8   1   4      930.75     1066.14     36.84 o 
   9   1   4     1366.06     1291.04     33.24 o 
  10   1   4      734.53      820.64     22.76 o 
  11   1   4       39.95       43.02      5.20 o 
  12   1   4      100.46       98.87     10.02 o 
  13   1   4        0.94        2.44      0.97 o 
  14   1   4       21.28       14.45      3.63 o 
  15   1   4       10.26        8.85      2.05 o 
 -17   2   4       11.52        9.21      1.62 o 
 -16   2   4        4.44        4.14      0.95 o 
 -15   2   4      190.45      176.85      6.87 o 
 -14   2   4        6.01        4.43      1.65 o 
 -13   2   4        2.34        4.40      0.95 o 
 -12   2   4      644.35      628.09     11.07 o 
 -11   2   4        1.67        1.82      1.36 o 
 -10   2   4      454.62      476.36      6.94 o 
  -9   2   4      107.14      115.22      7.60 o 
  -8   2   4      546.00      578.70      5.99 o 
  -7   2   4     1361.06     1449.95     15.26 o 
  -6   2   4      114.53      119.18      3.33 o 
  -5   2   4       15.32       25.81      2.12 o 
  -4   2   4      162.88      165.66      3.84 o 
  -3   2   4      565.98      602.50     10.59 o 
  -2   2   4     2823.26     2991.37      8.45 o 
  -1   2   4      894.49      906.78      3.94 o 
   0   2   4      218.64      220.89      4.31 o 
   1   2   4        7.73        7.42      0.44 o 
   2   2   4      758.75      852.72      5.10 o 
   3   2   4      286.47      327.01     13.60 o 
   4   2   4     1486.21     1725.45     15.46 o 
   5   2   4       87.10       81.52      5.48 o 
   6   2   4       16.99       35.15      2.52 o 
   7   2   4       71.07      100.89      6.35 o 
   8   2   4      144.39      167.44     13.98 o 
   9   2   4      487.89      535.90     32.05 o 
  10   2   4       83.84       84.23     14.07 o 
  11   2   4       27.80       30.07      4.48 o 
  12   2   4        2.31        6.05      3.27 o 
  13   2   4       43.27       49.81      4.98 o 
  14   2   4       12.50       14.92      2.85 o 
 -17   3   4        7.68       12.40      2.34 o 
 -16   3   4       59.92       49.39      5.12 o 
 -15   3   4        4.55        7.31      1.76 o 
 -14   3   4        3.74        1.51      0.72 o 
 -13   3   4       41.04       43.04      3.55 o 
 -12   3   4        5.06        3.72      1.21 o 
 -11   3   4        0.02        1.01      0.54 o 
 -10   3   4      195.22      202.47      4.31 o 
  -9   3   4       21.88       30.96      2.10 o 
  -8   3   4      430.62      425.84      7.76 o 
  -7   3   4       14.09       16.55      1.29 o 
  -6   3   4      576.65      634.08     11.99 o 
  -5   3   4        1.06        2.06      0.68 o 
  -4   3   4       55.85       57.23      3.35 o 
  -3   3   4     2123.90     2414.67     14.56 o 
  -2   3   4        2.67        5.18      0.78 o 
  -1   3   4        3.38        9.00      0.48 o 
   0   3   4      101.91      102.04      3.62 o 
   1   3   4     3474.66     3683.52     12.20 o 
   2   3   4      684.07      709.45      4.91 o 
   3   3   4        4.25        2.15      0.66 o 
   4   3   4       66.82      119.17      4.49 o 
   5   3   4       80.09       85.54      4.05 o 
   6   3   4       14.11       12.46      1.67 o 
   7   3   4       60.54       67.56      6.64 o 
   8   3   4      256.63      277.23     10.71 o 
   9   3   4      265.20      237.01     12.23 o 
  10   3   4       19.50       14.75      5.98 o 
  11   3   4       14.05       11.29      2.03 o 
  12   3   4       18.84       24.10      6.10 o 
  13   3   4       58.55       91.58     13.73 o 
  14   3   4      180.82      219.81     16.48 o 
 -17   4   4       19.49       16.49      2.97 o 
 -16   4   4       26.60       27.57      2.64 o 
 -15   4   4       36.36       30.35      3.08 o 
 -14   4   4       18.52       27.48      3.42 o 
 -13   4   4        0.47        1.32      1.34 o 
 -12   4   4       33.24       23.75      2.18 o 
 -11   4   4        8.54        4.21      0.74 o 
 -10   4   4       15.59       20.95      1.84 o 
  -9   4   4      261.81      242.96      4.04 o 
  -8   4   4       79.57       66.90      4.06 o 
  -7   4   4      142.71      115.11      4.28 o 
  -6   4   4        5.29        7.45      0.81 o 
  -5   4   4        1.94        1.30      1.02 o 
  -4   4   4        9.17        3.13      0.69 o 
  -3   4   4     4438.32     5082.88     54.69 o 
  -2   4   4     2699.36     2668.81     18.26 o 
  -1   4   4     1813.96     1888.47      7.09 o 
   0   4   4     2695.75     3046.45      8.16 o 
   1   4   4       29.65       43.22      2.52 o 
   2   4   4     1380.04     1516.18      8.28 o 
   3   4   4      182.29      220.04      5.99 o 
   4   4   4     1031.70     1029.55     25.96 o 
   5   4   4        5.86        2.41      0.67 o 
   6   4   4        5.23        6.53      1.50 o 
   7   4   4       41.71       36.34      2.78 o 
   8   4   4        4.18        4.03      2.17 o 
   9   4   4       24.48       16.02      2.40 o 
  10   4   4        1.84        2.98      1.29 o 
  11   4   4        0.62        6.04      1.84 o 
  12   4   4        2.85        6.17      1.61 o 
  13   4   4        0.39        3.06      5.17 o 
  14   4   4        1.46       10.35      2.27 o 
 -16   5   4        9.02        6.09      1.39 o 
 -15   5   4        8.67       13.02      1.64 o 
 -14   5   4        5.46        3.00      0.86 o 
 -13   5   4       67.09       77.02      5.26 o 
 -12   5   4       86.15       73.80      5.28 o 
 -11   5   4        8.60        4.33      0.65 o 
 -10   5   4      714.54      743.13      8.55 o 
  -9   5   4      143.42      138.28      6.16 o 
  -8   5   4      421.13      441.08      8.50 o 
  -7   5   4       16.58       13.59      1.74 o 
  -6   5   4        6.65        3.51      0.87 o 
  -5   5   4      585.76      609.39      7.51 o 
  -4   5   4       69.53       54.56      4.35 o 
  -3   5   4      676.58      612.10      9.46 o 
  -2   5   4     7109.74     7237.16     38.64 o 
  -1   5   4      383.43      367.87      4.87 o 
   0   5   4      223.98      230.34      5.27 o 
   1   5   4       81.64       75.26      3.21 o 
   2   5   4      161.53      138.05      4.20 o 
   3   5   4      120.75      127.28      3.85 o 
   4   5   4      717.91      764.87      7.92 o 
   5   5   4      169.90      165.70      7.17 o 
   6   5   4        0.01        1.71      1.24 o 
   7   5   4       88.84       56.28      9.32 o 
   8   5   4       37.11       28.76      4.11 o 
   9   5   4       35.80       33.95      3.36 o 
  10   5   4       12.83       19.58      2.29 o 
  11   5   4       29.36       26.70      3.24 o 
  12   5   4        2.28        0.61      1.81 o 
  13   5   4        0.29        4.03      1.52 o 
  14   5   4       36.03       40.23      4.06 o 
 -16   6   4        0.00        1.67      1.83 o 
 -15   6   4      107.14      116.62      7.26 o 
 -14   6   4        1.67        3.19      1.07 o 
 -13   6   4        3.67        3.84      1.00 o 
 -12   6   4      138.21      141.38      7.04 o 
 -11   6   4        3.21        1.76      0.67 o 
 -10   6   4       12.30       10.74      1.11 o 
  -9   6   4     1259.95     1236.81     21.10 o 
  -8   6   4      120.67      108.23      7.86 o 
  -7   6   4      200.93      205.68      4.47 o 
  -6   6   4       27.12       32.69      1.78 o 
  -5   6   4       23.06       24.49      1.82 o 
  -4   6   4        0.13        1.50      0.47 o 
  -3   6   4      293.81      304.35      4.98 o 
  -2   6   4      217.20      224.53      7.22 o 
  -1   6   4       48.53       76.63      2.81 o 
   0   6   4       81.44       70.63      3.03 o 
   1   6   4       35.26       37.00      2.48 o 
   2   6   4      225.35      237.81      6.74 o 
   3   6   4      280.42      313.02      7.18 o 
   4   6   4      389.03      388.56      8.65 o 
   5   6   4        0.54        2.36      0.64 o 
   6   6   4      155.97      153.45     10.73 o 
   7   6   4       43.14       35.43      3.58 o 
   8   6   4      528.57      485.95     12.21 o 
   9   6   4        1.02        1.38      1.06 o 
  10   6   4       12.34        9.87      3.36 o 
  11   6   4       16.16       11.47      3.90 o 
  12   6   4        6.32        6.07      1.40 o 
  13   6   4       25.93       36.54      5.17 o 
 -15   7   4        6.23        3.77      1.54 o 
 -14   7   4       38.32       44.33      3.40 o 
 -13   7   4      487.22      510.93     16.87 o 
 -12   7   4      151.84      147.26      9.89 o 
 -11   7   4       95.10       90.58     10.06 o 
 -10   7   4        0.33        0.27      0.30 o 
  -9   7   4       96.02       68.04      6.70 o 
  -8   7   4      855.02      863.18     23.65 o 
  -7   7   4       22.39       27.03      2.14 o 
  -6   7   4       69.32       50.43     10.35 o 
  -5   7   4      178.67      142.36      7.91 o 
  -4   7   4       11.72       10.68      0.91 o 
  -3   7   4       32.29       46.62      3.97 o 
  -2   7   4       47.95       41.45      3.42 o 
  -1   7   4      126.24      113.43      5.60 o 
   0   7   4      329.32      333.63      8.40 o 
   1   7   4      118.25      100.43      7.89 o 
   2   7   4     1046.73     1004.91     14.97 o 
   3   7   4       64.33       64.85      5.55 o 
   4   7   4      799.61      836.04     16.72 o 
   5   7   4      416.80      389.80      7.69 o 
   6   7   4       45.38       46.65      4.17 o 
   7   7   4      272.23      270.03     11.81 o 
   8   7   4        2.81        6.31      1.37 o 
   9   7   4        2.38        3.20      1.76 o 
  10   7   4      288.67      261.81     11.76 o 
  11   7   4       84.37       68.58      5.61 o 
  12   7   4        0.20        2.16      1.02 o 
  13   7   4        8.07        9.83      2.24 o 
 -14   8   4      225.07      264.85     15.14 o 
 -13   8   4      374.96      422.11     12.60 o 
 -12   8   4       11.87       12.76      1.84 o 
 -11   8   4       18.12       20.27      2.90 o 
 -10   8   4        8.45       10.67      2.08 o 
  -9   8   4       29.18       29.08      2.71 o 
  -8   8   4      163.93      162.19      8.32 o 
  -7   8   4      116.45      100.67     13.07 o 
  -6   8   4      138.75      132.61      8.99 o 
  -5   8   4       26.33       38.78      2.42 o 
  -4   8   4      579.26      568.46      7.49 o 
  -3   8   4        5.92        9.78      1.48 o 
  -2   8   4       48.23       42.17      2.75 o 
  -1   8   4       72.00       78.72      7.89 o 
   0   8   4       71.29       74.75      7.44 o 
   1   8   4      430.62      425.96      8.76 o 
   2   8   4     1874.44     1897.28     26.11 o 
   3   8   4       59.15       66.82      6.07 o 
   4   8   4      524.49      533.46      9.92 o 
   5   8   4      169.55      181.37      8.44 o 
   6   8   4      207.80      206.60     14.38 o 
   7   8   4      205.87      175.99     10.43 o 
   8   8   4       23.26       16.29      1.82 o 
   9   8   4        2.86        0.57      0.61 o 
  10   8   4       41.07       36.40      3.43 o 
  11   8   4        1.35        6.36      1.73 o 
  12   8   4        2.99        7.10      1.53 o 
 -14   9   4       55.35       63.44      5.32 o 
 -13   9   4        6.58        8.72      1.81 o 
 -12   9   4       92.07       86.66      5.61 o 
 -11   9   4       31.88       33.80      3.10 o 
 -10   9   4        8.79        5.13      1.10 o 
  -9   9   4        3.03        5.55      1.47 o 
  -8   9   4       23.44       15.87      3.11 o 
  -7   9   4        9.50        6.69      2.81 o 
  -6   9   4       41.69       42.15      3.34 o 
  -5   9   4        6.89        7.06      1.64 o 
  -4   9   4      140.25      120.02      8.04 o 
  -3   9   4       44.80       52.11      4.39 o 
  -2   9   4        5.99        4.89      1.51 o 
  -1   9   4      473.45      473.83      8.88 o 
   0   9   4      201.35      232.30     13.01 o 
   1   9   4      425.03      430.00     17.61 o 
   2   9   4      446.99      454.83      9.70 o 
   3   9   4      155.47      163.83     10.20 o 
   4   9   4      400.87      440.33      9.48 o 
   5   9   4        3.97        2.27      1.17 o 
   6   9   4       13.16       15.02      3.80 o 
   7   9   4       95.23       93.07      9.68 o 
   8   9   4        9.77        9.72      3.21 o 
   9   9   4        0.00        1.79      2.47 o 
  10   9   4       15.95       17.86      2.54 o 
  11   9   4       23.68       18.38      2.69 o 
 -13  10   4        8.43       10.20      2.10 o 
 -12  10   4       21.79       20.71      2.26 o 
 -11  10   4        2.97        2.71      0.97 o 
 -10  10   4       20.08       20.46      2.29 o 
  -9  10   4        4.15        3.14      2.08 o 
  -8  10   4       30.08       30.19      2.57 o 
  -7  10   4      203.57      223.64     13.14 o 
  -6  10   4        3.01        2.46      0.75 o 
  -5  10   4       63.48       54.63      4.56 o 
  -4  10   4      141.03      134.33      7.27 o 
  -3  10   4       21.62       14.70      2.02 o 
  -2  10   4       13.91       12.61      1.85 o 
  -1  10   4      143.49      153.57      8.62 o 
   0  10   4       95.53       90.73      6.36 o 
   1  10   4      248.48      264.30      6.28 o 
   2  10   4       32.41       32.58      3.32 o 
   3  10   4     1044.14     1156.68     18.43 o 
   4  10   4       40.70       42.41      5.20 o 
   5  10   4       14.97       14.62      2.37 o 
   6  10   4      168.44      170.60     12.64 o 
   7  10   4       35.53       29.80      4.17 o 
   8  10   4       21.29       16.84      5.23 o 
   9  10   4        4.15        3.09      1.84 o 
  10  10   4       75.30       75.87      6.36 o 
 -11  11   4       19.07       12.78      2.49 o 
 -10  11   4       12.21       13.47      1.64 o 
  -9  11   4       33.68       33.67      2.81 o 
  -8  11   4        0.13        3.14      0.94 o 
  -7  11   4       71.34       61.73      3.93 o 
  -6  11   4        7.61        6.80      1.51 o 
  -5  11   4        5.25        2.89      1.69 o 
  -4  11   4       85.15       81.94      7.80 o 
  -3  11   4       24.31       26.52      2.92 o 
  -2  11   4       59.15       70.70      6.22 o 
  -1  11   4        1.11        4.11      1.38 o 
   0  11   4        0.17        2.49      1.02 o 
   1  11   4       64.40       60.52      6.03 o 
   2  11   4       14.39       13.98      2.75 o 
   3  11   4        1.40        4.50      2.20 o 
   4  11   4        0.85        0.55      1.04 o 
   5  11   4        6.01        8.56      2.03 o 
   6  11   4       32.39       33.90      4.13 o 
   7  11   4      110.80      110.23      5.30 o 
   8  11   4        8.51       11.37      2.33 o 
   9  11   4       22.77       23.49      4.45 o 
 -10  12   4       25.52       29.13      2.85 o 
  -9  12   4        2.48        2.04      0.92 o 
  -8  12   4        5.34        7.78      1.49 o 
  -7  12   4        2.36        3.23      0.98 o 
  -6  12   4       26.35       28.75      4.57 o 
  -5  12   4       33.20       28.96      3.54 o 
  -4  12   4      147.02      136.61      9.92 o 
  -3  12   4        1.38        2.98      1.36 o 
  -2  12   4      113.48      111.89      7.83 o 
  -1  12   4       15.03       12.92      1.82 o 
   0  12   4      165.98      163.52     11.54 o 
   1  12   4       10.74       12.98      1.75 o 
   2  12   4       34.52       33.03      3.86 o 
   3  12   4       10.48       11.32      2.33 o 
   4  12   4       86.83       86.82      7.71 o 
   5  12   4       28.96       26.96      3.60 o 
   6  12   4      444.97      482.28     22.39 o 
   7  12   4       47.87       67.65      9.01 o 
   8  12   4        1.31        2.80      2.74 o 
  -8  13   4        7.73        5.67      1.40 o 
  -7  13   4       22.46       21.29      2.83 o 
  -6  13   4       59.70       69.89      6.71 o 
  -5  13   4       22.60       27.40      3.12 o 
  -4  13   4      135.58      163.43      7.19 o 
  -3  13   4        0.47        3.30      0.96 o 
  -2  13   4       26.60       32.58      3.24 o 
  -1  13   4       94.01      112.28     10.18 o 
   0  13   4        1.33        5.08      1.64 o 
   1  13   4        2.98        4.59      1.86 o 
   2  13   4       16.62       19.00      3.23 o 
   3  13   4       32.87       30.10      4.05 o 
   4  13   4      229.23      258.25     16.97 o 
   5  13   4      315.54      305.46     19.78 o 
   6  13   4       67.73       66.89      5.14 o 
  -5  14   4       90.23      102.06      7.85 o 
  -4  14   4        0.01        2.51      2.27 o 
  -3  14   4       31.10       39.64      4.30 o 
  -2  14   4        0.68        3.09      1.06 o 
  -1  14   4       17.21       17.61      2.39 o 
   0  14   4       43.40       59.24      5.99 o 
   1  14   4        0.25        2.91      1.18 o 
   2  14   4      124.74      144.00     11.37 o 
   3  14   4       28.20       26.25      3.43 o 
 -17   1   5        1.76        3.84      0.98 o 
 -16   1   5        0.89        4.79      1.84 o 
 -15   1   5       99.84       82.24      5.44 o 
 -14   1   5        2.11        5.84      1.56 o 
 -13   1   5        1.54        1.97      1.17 o 
 -12   1   5       38.28       35.09      4.46 o 
 -11   1   5        0.08        5.06      1.23 o 
 -10   1   5       20.03       32.24      2.08 o 
  -9   1   5       34.80       28.90      2.57 o 
  -8   1   5      207.10      237.02      6.39 o 
  -7   1   5       50.67       45.12      2.51 o 
  -6   1   5      153.24      144.06      4.87 o 
  -5   1   5       42.68       38.45      2.36 o 
  -4   1   5        2.10        1.33      1.06 o 
  -3   1   5       31.78       42.28      2.50 o 
  -2   1   5        3.30        3.26      0.60 o 
  -1   1   5      168.81      187.26      4.59 o 
   0   1   5      152.42      153.99      4.12 o 
   1   1   5      282.63      311.30      6.12 o 
   2   1   5      250.16      228.17      5.29 o 
   3   1   5      960.62     1009.91      6.26 o 
   4   1   5       33.23       45.38      2.98 o 
   5   1   5        0.87        0.09      1.73 o 
   6   1   5        3.04        5.77      1.94 o 
   7   1   5      104.22      119.90     10.18 o 
   8   1   5        6.02        3.03      3.32 o 
   9   1   5      322.66      277.68     16.57 o 
  10   1   5       50.88       33.48      4.46 o 
  11   1   5       62.66       55.13      9.29 o 
  12   1   5        1.80        4.90      1.74 o 
  13   1   5        6.74        7.85      2.23 o 
  14   1   5        7.47        7.87      5.40 o 
 -17   2   5       37.90       29.46      3.02 o 
 -16   2   5        0.29        2.14      1.23 o 
 -15   2   5        2.94        3.60      0.94 o 
 -14   2   5       89.65      111.16      6.94 o 
 -13   2   5       12.57       10.92      1.67 o 
 -12   2   5        0.28        4.63      1.01 o 
 -11   2   5        5.74        5.57      0.93 o 
 -10   2   5       19.78       20.91      2.09 o 
  -9   2   5      416.47      455.22      9.09 o 
  -8   2   5      668.96      663.78      7.46 o 
  -7   2   5      263.01      248.39      6.08 o 
  -6   2   5      190.98      188.16      4.51 o 
  -5   2   5      918.23      962.45      5.95 o 
  -4   2   5     1114.50     1238.13     12.33 o 
  -3   2   5     1739.51     1738.59     18.49 o 
  -2   2   5        3.43        1.15      0.70 o 
  -1   2   5        0.07        0.96      0.32 o 
   0   2   5        6.67        5.06      0.60 o 
   1   2   5        1.35        1.95      0.86 o 
   2   2   5      227.90      280.09      6.48 o 
   3   2   5      436.77      541.21      7.26 o 
   4   2   5      368.33      336.12     11.87 o 
   5   2   5       57.53       78.10      4.60 o 
   6   2   5       49.65       39.04      2.89 o 
   7   2   5       62.10       56.09      7.55 o 
   8   2   5      782.32      824.60     15.92 o 
   9   2   5     1123.77     1297.62     45.44 o 
  10   2   5        7.06        2.90      1.46 o 
  11   2   5        6.38       14.42      6.83 o 
  12   2   5        7.97        4.12      2.68 o 
  13   2   5        0.26        2.87      1.61 o 
  14   2   5       71.36       77.59      6.74 o 
 -17   3   5        9.74        2.11      0.72 o 
 -16   3   5       92.97       71.03      5.85 o 
 -15   3   5        6.73       10.27      1.34 o 
 -14   3   5      320.65      325.35      9.16 o 
 -13   3   5      122.65      142.86      7.85 o 
 -12   3   5       85.62       96.24      6.77 o 
 -11   3   5       53.34       62.32      4.20 o 
 -10   3   5     1045.37     1042.34     13.84 o 
  -9   3   5      427.75      470.10      5.98 o 
  -8   3   5      175.87      153.12      5.06 o 
  -7   3   5       10.40       14.68      1.40 o 
  -6   3   5       21.33       18.26      1.66 o 
  -5   3   5       16.54       18.23      1.42 o 
  -4   3   5       96.65       87.45      3.88 o 
  -3   3   5      990.11     1032.36      5.22 o 
  -2   3   5      107.10      156.05      3.66 o 
  -1   3   5      127.97      167.05      4.22 o 
   0   3   5       21.68       14.37      0.88 o 
   1   3   5      714.19      718.00      5.76 o 
   2   3   5       35.46       49.29      2.45 o 
   3   3   5      255.60      284.72      7.35 o 
   4   3   5        7.54        3.72      1.07 o 
   5   3   5       47.73       59.99      3.38 o 
   6   3   5       22.24       20.26      2.50 o 
   7   3   5      513.41      506.24     14.19 o 
   8   3   5      377.53      322.85     26.12 o 
   9   3   5       51.47       42.59      5.34 o 
  10   3   5      133.01      158.03     13.65 o 
  11   3   5      108.99      130.60     12.44 o 
  12   3   5       34.34       51.94      8.10 o 
  13   3   5      212.86      266.29     15.91 o 
  14   3   5       20.70       34.75     10.09 o 
 -16   4   5        3.55        3.76      1.02 o 
 -15   4   5      205.51      207.31      9.46 o 
 -14   4   5      117.87      115.75      7.06 o 
 -13   4   5        6.89        5.40      1.02 o 
 -12   4   5        7.29        5.83      1.09 o 
 -11   4   5        4.07        7.21      1.60 o 
 -10   4   5      405.53      403.86      6.51 o 
  -9   4   5     1800.32     1862.63     29.85 o 
  -8   4   5       72.91       71.51      6.42 o 
  -7   4   5       40.57       35.92      2.23 o 
  -6   4   5      257.95      217.25      6.09 o 
  -5   4   5      264.27      296.08      6.03 o 
  -4   4   5      577.33      639.06      7.97 o 
  -3   4   5      506.66      630.83      7.68 o 
  -2   4   5     6223.72     6992.78     27.13 o 
  -1   4   5      721.89      745.21      4.16 o 
   0   4   5      590.98      597.20      7.49 o 
   1   4   5        2.05        3.44      0.76 o 
   2   4   5      148.49      152.09      4.60 o 
   3   4   5       10.42       10.60      1.25 o 
   4   4   5       46.46       44.21      2.57 o 
   5   4   5       51.12       49.09      3.76 o 
   6   4   5       82.33      101.17      8.28 o 
   7   4   5      109.19      127.05      8.46 o 
   8   4   5        0.00       -0.48      1.27 o 
   9   4   5       87.88       76.00      6.46 o 
  10   4   5       20.55       21.25      3.25 o 
  11   4   5      162.77      198.84     12.84 o 
  12   4   5        0.00        0.60      2.47 o 
  13   4   5       75.87       95.62      9.17 o 
 -16   5   5       15.54       15.64      2.50 o 
 -15   5   5       25.09        8.12      1.92 o 
 -14   5   5        1.51        1.66      0.72 o 
 -13   5   5        1.86        3.50      0.98 o 
 -12   5   5        2.90        4.59      1.48 o 
 -11   5   5       34.09       25.62      2.42 o 
 -10   5   5      167.33      182.07     10.56 o 
  -9   5   5       56.77       55.97      4.37 o 
  -8   5   5       64.07       56.70      4.49 o 
  -7   5   5      461.07      494.70      6.93 o 
  -6   5   5        7.47        8.64      1.08 o 
  -5   5   5        0.65        2.48      0.81 o 
  -4   5   5      244.72      316.72      5.91 o 
  -3   5   5     4459.23     4745.22     60.71 o 
  -2   5   5      654.30      749.39      7.30 o 
  -1   5   5      417.50      410.22      6.96 o 
   0   5   5      565.93      544.61      5.30 o 
   1   5   5      829.39      800.77      7.99 o 
   2   5   5       81.64       74.74      2.69 o 
   3   5   5      433.10      474.57      6.42 o 
   4   5   5      109.36      100.93      5.46 o 
   5   5   5      167.16      186.78      8.23 o 
   6   5   5      139.89      129.69      8.94 o 
   7   5   5      227.48      176.83     11.95 o 
   8   5   5      161.17      132.20     11.48 o 
   9   5   5        9.91        7.20      1.83 o 
  10   5   5        7.46        6.69      1.44 o 
  11   5   5        5.87        6.03      1.39 o 
  12   5   5       29.27       31.41      5.37 o 
  13   5   5       44.28       51.56      5.59 o 
 -16   6   5       24.32       25.59      3.68 o 
 -15   6   5        3.15        4.06      1.58 o 
 -14   6   5        0.39        1.48      0.72 o 
 -13   6   5       72.26       56.30      5.15 o 
 -12   6   5       23.38       32.15      2.64 o 
 -11   6   5        2.46        3.45      1.47 o 
 -10   6   5      335.50      326.99      6.07 o 
  -9   6   5        0.27        2.26      1.25 o 
  -8   6   5       43.69       41.02      2.63 o 
  -7   6   5       23.88       24.64      2.22 o 
  -6   6   5        0.08        2.30      0.96 o 
  -5   6   5       90.43       99.60      3.20 o 
  -4   6   5       55.16       69.42      4.57 o 
  -3   6   5      716.81      763.89      8.23 o 
  -2   6   5       32.95       26.27      2.03 o 
  -1   6   5      280.87      290.16      6.57 o 
   0   6   5       88.71       82.67      2.64 o 
   1   6   5      335.58      321.86      7.21 o 
   2   6   5       54.55       47.59      2.57 o 
   3   6   5       39.06       46.12      2.69 o 
   4   6   5        0.58        6.58      1.20 o 
   5   6   5        8.54        9.68      1.77 o 
   6   6   5      149.10      159.51      9.78 o 
   7   6   5      277.00      253.65      8.00 o 
   8   6   5       10.56        5.81      2.04 o 
   9   6   5        2.40        3.01      1.04 o 
  10   6   5       25.01       21.98      3.93 o 
  11   6   5        0.12        3.32      1.41 o 
  12   6   5       15.49       18.06      2.70 o 
 -15   7   5      116.48      150.98     13.89 o 
 -14   7   5      246.89      280.96     14.20 o 
 -13   7   5      685.68      721.22     16.49 o 
 -12   7   5        0.00        3.24      1.45 o 
 -11   7   5       17.43       18.39      1.98 o 
 -10   7   5      168.68      191.22      9.47 o 
  -9   7   5       39.13       32.69      3.04 o 
  -8   7   5      416.54      439.94      9.34 o 
  -7   7   5       47.02       43.57      3.04 o 
  -6   7   5      186.81      189.58      5.26 o 
  -5   7   5       69.11       57.80      4.56 o 
  -4   7   5        4.61        1.47      1.33 o 
  -3   7   5       58.10       47.16      3.41 o 
  -2   7   5      195.33      225.87      5.66 o 
  -1   7   5       59.19       56.50      4.29 o 
   0   7   5       39.73       37.90      2.58 o 
   1   7   5      304.87      305.65      5.69 o 
   2   7   5      376.65      382.00     11.41 o 
   3   7   5      408.96      433.11      7.36 o 
   4   7   5     1697.42     1819.25     23.56 o 
   5   7   5       49.86       40.59      3.24 o 
   6   7   5        2.60        3.94      2.72 o 
   7   7   5       46.90       48.42      3.95 o 
   8   7   5       91.17       68.24      5.50 o 
   9   7   5      190.16      197.69      8.36 o 
  10   7   5        3.53        4.67      1.51 o 
  11   7   5        2.16        6.18      1.55 o 
  12   7   5       30.31       47.02      4.03 o 
 -14   8   5       41.69       38.54      4.66 o 
 -13   8   5      167.04      162.56     10.18 o 
 -12   8   5       13.78        7.13      1.32 o 
 -11   8   5        0.00        0.99      1.43 o 
 -10   8   5       26.80       24.37      1.98 o 
  -9   8   5      129.31      129.39      5.59 o 
  -8   8   5        7.26        8.03      1.26 o 
  -7   8   5      282.06      286.93      7.24 o 
  -6   8   5       27.77       25.66      3.48 o 
  -5   8   5      209.97      231.39      5.85 o 
  -3   8   5      177.82      191.40      6.60 o 
  -2   8   5     1584.98     1639.95     22.77 o 
  -1   8   5      210.12      197.55      6.21 o 
   0   8   5      710.87      746.91     10.88 o 
   1   8   5     3460.53     3713.48    601.23 o 
   2   8   5        0.63        1.80      0.73 o 
   3   8   5      366.01      345.44      7.64 o 
   4   8   5       88.41       86.73      4.70 o 
   5   8   5       51.78       38.03      4.51 o 
   6   8   5       11.58       10.03      1.83 o 
   7   8   5       64.09       54.61      5.79 o 
   8   8   5        5.74        4.75      1.04 o 
   9   8   5      221.38      241.80     12.72 o 
  10   8   5       31.97       44.55      3.38 o 
  11   8   5      105.65      126.55      6.15 o 
 -13   9   5       39.82       45.53      4.41 o 
 -12   9   5       10.87        9.01      1.45 o 
 -11   9   5        1.79        3.11      0.85 o 
 -10   9   5       22.21       18.44      2.13 o 
  -9   9   5        4.10        4.68      1.07 o 
  -8   9   5       23.59       28.00      2.76 o 
  -7   9   5       85.71       71.15      5.32 o 
  -6   9   5        0.25        0.99      0.44 o 
  -5   9   5     1295.13     1293.87     18.73 o 
  -4   9   5      680.60      649.55     10.38 o 
  -3   9   5      837.71      917.04     18.25 o 
  -2   9   5       96.50       92.25      6.77 o 
  -1   9   5      852.14      867.13     12.96 o 
   0   9   5      249.44      255.65     11.69 o 
   1   9   5      652.47      656.65     13.66 o 
   2   9   5      104.66      122.84      9.48 o 
   3   9   5        5.04        6.57      1.24 o 
   4   9   5      351.84      348.52      8.51 o 
   5   9   5        0.13        0.88      0.61 o 
   6   9   5      127.94      135.66     10.43 o 
   7   9   5        2.95        4.70      1.20 o 
   8   9   5       30.44       28.21      2.53 o 
   9   9   5       14.78       17.10      1.90 o 
  10   9   5        1.04        3.08      1.19 o 
 -12  10   5       78.62       68.83      5.44 o 
 -11  10   5       10.21        9.45      1.41 o 
 -10  10   5       22.39       22.29      2.37 o 
  -9  10   5        5.12        6.51      1.14 o 
  -8  10   5      425.56      430.13     11.34 o 
  -7  10   5      135.61      133.24      8.62 o 
  -6  10   5       76.07       69.19      8.26 o 
  -5  10   5      112.15      107.11      7.83 o 
  -4  10   5       19.46       12.37      2.14 o 
  -3  10   5      361.70      350.30      6.77 o 
  -2  10   5      117.56      113.85      7.61 o 
  -1  10   5      247.74      258.89      5.66 o 
   0  10   5        0.70        1.63      1.48 o 
   1  10   5       27.09       27.55      3.28 o 
   2  10   5        0.75        3.04      0.86 o 
   3  10   5       43.84       45.54      4.08 o 
   4  10   5       63.10       56.62      7.98 o 
   5  10   5        5.95        5.76      1.30 o 
   6  10   5       35.45       38.28      3.55 o 
   7  10   5        1.20        0.84      0.73 o 
   8  10   5       34.68       36.19      4.23 o 
   9  10   5       70.47       59.72      5.86 o 
 -11  11   5      129.76      139.80      7.51 o 
 -10  11   5        0.04        3.66      1.01 o 
  -9  11   5       29.48       31.98      2.78 o 
  -8  11   5       84.17       81.57      5.67 o 
  -7  11   5        2.58        3.28      0.78 o 
  -6  11   5       37.30       41.66      3.68 o 
  -5  11   5       39.77       37.81      2.79 o 
  -4  11   5       54.85       45.59      4.10 o 
  -3  11   5        1.00        4.49      1.29 o 
  -2  11   5       36.75       35.76      2.97 o 
  -1  11   5        8.37        8.24      2.01 o 
   0  11   5      209.08      224.98     16.11 o 
   1  11   5        4.96        6.07      1.15 o 
   2  11   5        2.06        2.15      1.30 o 
   3  11   5       12.25        8.07      1.71 o 
   4  11   5        0.00        3.50      1.38 o 
   5  11   5       17.59       23.69      3.29 o 
   6  11   5       56.89       70.31      6.22 o 
   7  11   5        0.06        1.24      1.00 o 
   8  11   5       61.99       60.89      5.20 o 
 -10  12   5       24.09       36.63      4.17 o 
  -9  12   5        2.01        2.35      0.76 o 
  -8  12   5      101.88      122.33      8.87 o 
  -7  12   5        0.00        1.33      0.79 o 
  -6  12   5       61.78       61.06      4.30 o 
  -5  12   5        9.09        9.79      1.69 o 
  -4  12   5       78.93       77.30      6.54 o 
  -3  12   5        1.64        1.40      0.81 o 
  -2  12   5       56.49       61.94      5.50 o 
  -1  12   5       67.31       57.32      4.73 o 
   0  12   5        0.99        1.48      0.76 o 
   1  12   5        1.66        1.73      0.82 o 
   2  12   5        3.81        3.23      1.54 o 
   3  12   5       32.74       37.64      4.13 o 
   4  12   5        0.67        2.32      1.39 o 
   5  12   5        7.11        7.97      2.91 o 
   6  12   5       74.56       76.02      8.29 o 
   7  12   5        9.06        9.74      2.33 o 
  -8  13   5       41.54       50.22      4.20 o 
  -7  13   5        0.69        2.93      1.41 o 
  -6  13   5        0.14        1.83      0.98 o 
  -5  13   5      132.01      150.48      9.18 o 
  -4  13   5        5.10        5.66      1.66 o 
  -3  13   5        0.36        4.11      1.24 o 
  -2  13   5      189.43      188.09     10.71 o 
  -1  13   5      367.78      413.15     14.20 o 
   0  13   5        2.95        2.10      0.85 o 
   1  13   5       94.74      108.40      5.94 o 
   2  13   5       26.47       40.13      5.72 o 
   3  13   5       90.67      111.54      8.42 o 
   4  13   5      198.37      212.49     14.55 o 
  -4  14   5       78.43       86.22      6.85 o 
  -3  14   5        8.46        6.00      1.49 o 
  -2  14   5       25.60       36.95      4.54 o 
  -1  14   5       34.81       34.18      3.67 o 
   0  14   5        1.17        2.94      1.12 o 
   1  14   5      105.68      119.95      6.47 o 
 -17   0   6       57.49       66.47      6.83 o 
 -16   0   6        0.90        1.85      1.11 o 
 -15   0   6       29.80       29.87      4.14 o 
 -14   0   6       83.66       62.74      6.96 o 
 -13   0   6       30.19       28.94      3.99 o 
 -12   0   6      188.01      207.67     15.45 o 
 -11   0   6       71.21       85.85      7.51 o 
 -10   0   6       42.25       49.25      4.19 o 
  -9   0   6      192.42      203.27     28.73 o 
  -8   0   6       30.70       30.91      5.17 o 
  -7   0   6        1.38        6.64      1.54 o 
  -6   0   6      133.03      159.40     12.53 o 
  -5   0   6      707.53      714.50     14.66 o 
  -4   0   6        0.37        1.15      1.65 o 
  -3   0   6       19.85       39.77      3.83 o 
  -2   0   6      699.99      712.48      9.21 o 
  -1   0   6       34.74       46.43      5.31 o 
   0   0   6      251.45      225.32     11.25 o 
   1   0   6      204.50      287.33     10.21 o 
   2   0   6     1632.46     1961.43     34.52 o 
   3   0   6     1736.30     1859.01     24.89 o 
   4   0   6      321.67      329.12     16.78 o 
   5   0   6        0.00        3.39      2.10 o 
   6   0   6      389.43      427.98     14.81 o 
   7   0   6      273.52      250.99     23.82 o 
   8   0   6       26.06       27.91      5.40 o 
   9   0   6      143.58      126.93     14.36 o 
  10   0   6      175.23      176.50     24.97 o 
  11   0   6       72.76       63.50      8.49 o 
  12   0   6       14.87       20.75      4.43 o 
  13   0   6      166.88      196.82     22.56 o 
 -17   1   6        9.04        7.43      2.43 o 
 -16   1   6        0.00        1.87      1.67 o 
 -15   1   6       36.34       40.41      2.58 o 
 -14   1   6       54.02       50.83      3.07 o 
 -13   1   6       64.62       55.60      4.25 o 
 -12   1   6        6.13        6.44      1.31 o 
 -11   1   6        5.96       11.75      2.60 o 
 -10   1   6       90.90      109.57      6.99 o 
  -9   1   6       87.09      109.69      6.95 o 
  -8   1   6        0.56        3.99      0.86 o 
  -7   1   6        9.37       12.64      1.88 o 
  -6   1   6      104.95      122.40     13.14 o 
  -5   1   6      215.41      176.58      7.10 o 
  -4   1   6     2710.33     2822.49     18.63 o 
  -3   1   6      522.95      580.29     12.32 o 
  -2   1   6      236.80      227.73      6.00 o 
  -1   1   6        6.80        6.60      1.39 o 
   0   1   6      109.04      116.09      5.06 o 
   1   1   6       41.06       40.90      2.91 o 
   2   1   6     1736.26     1893.00     37.85 o 
   3   1   6      114.27      167.29      7.31 o 
   4   1   6       24.18       16.51      1.56 o 
   5   1   6      316.16      374.60     16.39 o 
   6   1   6      100.36       99.26     11.52 o 
   7   1   6        7.02       12.44      2.32 o 
   8   1   6       32.43       34.08      4.25 o 
   9   1   6      105.26       87.39      8.56 o 
  10   1   6       35.61       24.19      3.81 o 
  11   1   6        7.71        7.15      7.15 o 
  12   1   6        5.35       12.71      2.79 o 
  13   1   6       67.80       76.20      9.05 o 
 -17   2   6        6.88        5.07      1.48 o 
 -16   2   6       69.35       65.13      5.62 o 
 -15   2   6      173.26      168.19      8.40 o 
 -14   2   6       26.55       22.52      2.42 o 
 -13   2   6       86.27       92.84      7.49 o 
 -12   2   6        6.53        7.12      1.40 o 
 -11   2   6       52.55       41.13      3.45 o 
 -10   2   6       45.07       42.68      2.50 o 
  -9   2   6       22.51       35.72      2.41 o 
  -8   2   6        4.65        4.44      1.15 o 
  -7   2   6       37.48       46.60      4.00 o 
  -6   2   6      477.19      482.17      5.37 o 
  -5   2   6       42.80       71.12      6.32 o 
  -4   2   6       84.19       71.07      8.11 o 
  -3   2   6     1869.73     1969.06      9.38 o 
  -2   2   6      503.34      534.23      5.84 o 
  -1   2   6       91.13      110.42      5.19 o 
   0   2   6       18.05       17.74      1.39 o 
   1   2   6      165.35      142.14      3.61 o 
   2   2   6      630.08      628.34      5.75 o 
   3   2   6      260.25      244.73      7.63 o 
   4   2   6       11.16       11.19      0.99 o 
   5   2   6       89.44      104.85      7.58 o 
   6   2   6       31.64       47.31      4.27 o 
   7   2   6        7.33        2.34      4.21 o 
   8   2   6     1384.69     1566.79     51.23 o 
   9   2   6        9.90       10.68      6.07 o 
  10   2   6        4.08        3.42      1.49 o 
  11   2   6      109.97      127.47     12.74 o 
  12   2   6       20.44       17.34      3.09 o 
  13   2   6       32.88       43.99      5.29 o 
 -17   3   6       16.30       15.68      2.32 o 
 -16   3   6       81.10       75.45      6.90 o 
 -15   3   6        8.40        9.61      1.69 o 
 -14   3   6       62.50       55.58      3.80 o 
 -13   3   6        4.57        6.75      1.15 o 
 -12   3   6        6.16        3.90      0.98 o 
 -11   3   6      498.08      478.41      9.68 o 
 -10   3   6      584.51      595.41     13.86 o 
  -9   3   6      115.27      113.92      7.72 o 
  -8   3   6      489.13      501.76      6.50 o 
  -7   3   6      269.21      299.47      6.55 o 
  -6   3   6      133.64      153.18      4.75 o 
  -5   3   6     1407.11     1549.80     21.79 o 
  -4   3   6      122.62      113.64      3.72 o 
  -3   3   6     1463.79     1708.98     14.18 o 
  -2   3   6     1261.03     1374.54     12.97 o 
  -1   3   6        7.92       14.66      1.02 o 
   0   3   6     2436.10     2735.65     57.08 o 
   1   3   6       66.64       61.22      2.81 o 
   2   3   6       10.39       15.47      1.10 o 
   3   3   6       89.03       93.07      4.08 o 
   4   3   6      120.45      150.39      7.83 o 
   5   3   6       66.80       70.78      6.17 o 
   6   3   6        0.29        3.56      1.14 o 
   7   3   6        2.72        6.00      1.32 o 
   8   3   6      127.88      127.18     12.95 o 
   9   3   6       98.76       91.95     10.53 o 
  10   3   6       21.48       24.47      3.76 o 
  11   3   6       36.36       46.22      6.75 o 
  12   3   6       12.04        8.96      2.26 o 
  13   3   6      106.76      136.57      8.88 o 
 -16   4   6        9.20       16.08      1.85 o 
 -15   4   6        4.72        4.46      1.76 o 
 -14   4   6        1.08        1.43      0.63 o 
 -13   4   6       19.79       20.08      1.98 o 
 -12   4   6       39.85       34.37      3.27 o 
 -11   4   6        0.52        2.75      0.84 o 
 -10   4   6      854.47      925.08     17.19 o 
  -9   4   6        2.15        2.18      0.95 o 
  -8   4   6        3.49        3.65      0.93 o 
  -7   4   6       77.64       69.45      6.05 o 
  -6   4   6      258.77      302.84      6.69 o 
  -5   4   6      350.63      378.07      8.51 o 
  -4   4   6      132.46      141.60      5.34 o 
  -3   4   6        6.16        7.46      0.85 o 
  -2   4   6       30.78       35.00      2.28 o 
  -1   4   6      734.05      853.65     10.26 o 
   0   4   6      217.92      214.08      6.98 o 
   1   4   6      750.80      784.29      7.31 o 
   2   4   6        4.12        3.99      0.70 o 
   3   4   6       84.75       84.06      3.93 o 
   4   4   6        4.56        2.13      0.89 o 
   5   4   6        4.91        3.78      2.07 o 
   6   4   6        5.52        8.32      1.39 o 
   7   4   6      273.53      205.49     14.26 o 
   8   4   6       67.65       77.64      6.73 o 
   9   4   6       57.33       52.91      4.70 o 
  10   4   6       39.56       38.88      6.44 o 
  11   4   6        1.07        1.50      5.32 o 
  12   4   6       20.46       31.69      4.13 o 
 -16   5   6        1.40        3.31      1.14 o 
 -15   5   6       23.10       16.22      1.86 o 
 -14   5   6        5.23        3.86      1.46 o 
 -13   5   6       31.10       39.13      3.70 o 
 -12   5   6      264.60      263.46      9.69 o 
 -11   5   6       18.81       21.52      2.70 o 
 -10   5   6       78.68       84.35      6.14 o 
  -9   5   6     2038.15     2154.20     26.71 o 
  -8   5   6      258.44      248.60      5.77 o 
  -7   5   6        0.00        0.63      0.63 o 
  -6   5   6      138.87      125.10      5.73 o 
  -5   5   6       20.84       16.30      1.45 o 
  -4   5   6      381.45      407.83      8.13 o 
  -3   5   6     1460.86     1701.31     16.59 o 
  -2   5   6      274.67      249.70      6.89 o 
  -1   5   6      142.46      107.53      3.88 o 
   0   5   6      557.31      505.30      5.06 o 
   1   5   6        0.04        0.30      0.63 o 
   2   5   6       59.50       49.79      3.24 o 
   3   5   6      289.38      269.01      7.54 o 
   4   5   6       24.51       28.24      2.05 o 
   5   5   6        1.17        2.21      0.82 o 
   6   5   6       13.51        5.98      1.00 o 
   7   5   6      428.44      377.47     51.89 o 
   8   5   6      321.73      304.78      9.98 o 
   9   5   6        0.01        3.41      2.20 o 
  10   5   6       51.95       34.96      4.05 o 
  11   5   6       19.80       23.65      3.71 o 
  12   5   6       20.68       24.00      3.70 o 
 -15   6   6        0.52        4.56      2.27 o 
 -14   6   6        5.59        7.69      1.60 o 
 -13   6   6        7.40        3.55      1.43 o 
 -12   6   6      247.60      245.09      7.26 o 
 -11   6   6        8.19        6.93      1.21 o 
 -10   6   6      262.79      261.33      4.83 o 
  -9   6   6      158.75      151.56      8.14 o 
  -8   6   6      102.62      105.79      6.48 o 
  -7   6   6      184.07      190.59      5.76 o 
  -6   6   6       11.72       14.61      1.49 o 
  -5   6   6        0.69        3.38      0.90 o 
  -4   6   6      152.67      170.28      8.57 o 
  -3   6   6      256.02      240.51      8.67 o 
  -2   6   6      579.23      621.54      7.60 o 
  -1   6   6      340.43      372.80      8.19 o 
   0   6   6      167.71      179.12      8.72 o 
   1   6   6     1205.97     1211.69     14.90 o 
   2   6   6       31.51       24.92      2.26 o 
   3   6   6      390.51      377.70      7.31 o 
   4   6   6       16.32       17.71      1.81 o 
   5   6   6        3.41        4.49      1.23 o 
   6   6   6        8.40        8.70      1.16 o 
   7   6   6       61.29       50.56      4.03 o 
   8   6   6       60.75       68.49      5.63 o 
   9   6   6        8.53       10.45      1.94 o 
  10   6   6       13.99        8.89      1.71 o 
  11   6   6        1.13        1.34      1.40 o 
  12   6   6       10.50       14.79      3.19 o 
 -15   7   6        9.69       17.10      2.92 o 
 -14   7   6      149.82      146.92      9.43 o 
 -13   7   6        3.42        6.54      1.20 o 
 -12   7   6        6.03        6.42      1.21 o 
 -11   7   6       98.33      100.01      8.19 o 
 -10   7   6       10.52       10.17      2.07 o 
  -9   7   6      301.63      284.39      6.53 o 
  -8   7   6      213.23      232.33      5.87 o 
  -7   7   6      130.25      123.88      6.04 o 
  -6   7   6      717.57      701.09      8.79 o 
  -5   7   6        5.55        6.10      2.77 o 
  -4   7   6      302.22      305.81      7.12 o 
  -3   7   6     1626.63     1639.08     19.93 o 
  -2   7   6      233.38      231.22      5.56 o 
  -1   7   6       18.65       14.00      2.81 o 
   0   7   6       27.97       28.22      2.16 o 
   1   7   6      477.94      471.75      7.31 o 
   2   7   6     1230.15     1296.70     16.35 o 
   3   7   6       56.63       56.81      3.63 o 
   4   7   6      139.77      136.19      7.14 o 
   5   7   6       34.84       40.51      3.33 o 
   6   7   6        0.09        1.89      0.48 o 
   7   7   6       47.37       39.81      4.37 o 
   8   7   6       16.45       26.49      2.69 o 
   9   7   6        0.04        2.32      1.03 o 
  10   7   6        0.05        2.77      1.84 o 
  11   7   6        6.25        8.13      1.67 o 
 -14   8   6       84.57       83.62      5.82 o 
 -13   8   6       69.41       78.32      7.43 o 
 -12   8   6        0.68        3.29      0.80 o 
 -11   8   6       64.23       52.59      3.16 o 
 -10   8   6        8.93        6.47      1.14 o 
  -9   8   6        4.51        5.00      0.94 o 
  -8   8   6       44.21       44.02      3.33 o 
  -7   8   6      168.06      165.80      6.61 o 
  -6   8   6      129.95      115.98      6.09 o 
  -5   8   6      156.35      156.83      8.98 o 
  -4   8   6      613.81      599.15     11.54 o 
  -3   8   6       15.84       19.56      2.23 o 
  -2   8   6      136.95      137.66      7.97 o 
  -1   8   6        5.08        7.75      1.29 o 
   0   8   6      430.54      416.60      8.36 o 
   1   8   6      192.82      202.38     11.28 o 
   2   8   6     1135.89     1188.09     15.08 o 
   3   8   6      115.61      117.59      7.09 o 
   4   8   6       18.13       11.93      1.53 o 
   5   8   6       81.22       77.72      5.36 o 
   6   8   6        9.64        5.61      1.37 o 
   7   8   6        4.86        3.90      0.92 o 
   8   8   6        1.38        2.81      1.43 o 
   9   8   6       48.41       53.45      3.85 o 
  10   8   6        0.55        2.99      1.56 o 
 -13   9   6      155.95      165.71      9.21 o 
 -12   9   6        0.47        4.17      1.13 o 
 -11   9   6        4.42        4.66      1.26 o 
 -10   9   6       66.94       76.85      5.56 o 
  -9   9   6        2.44        3.31      0.90 o 
  -8   9   6      182.02      200.55      9.37 o 
  -7   9   6       28.04       29.69      2.93 o 
  -6   9   6      100.57       96.43      6.99 o 
  -5   9   6        0.19        4.53      1.12 o 
  -4   9   6        0.49        2.10      0.80 o 
  -3   9   6      361.34      349.72      7.42 o 
  -2   9   6      126.12      132.68     10.14 o 
  -1   9   6        6.97        8.86      1.32 o 
   0   9   6      247.76      246.76      7.23 o 
   1   9   6       93.49      102.28      7.40 o 
   2   9   6      204.21      201.07     10.32 o 
   3   9   6       22.44       19.68      2.78 o 
   4   9   6        4.09        5.13      0.99 o 
   5   9   6        0.99        0.80      0.91 o 
   6   9   6        7.58        5.34      1.44 o 
   7   9   6        9.22        9.49      1.70 o 
   8   9   6        0.66        2.77      1.07 o 
   9   9   6        2.07        2.74      1.66 o 
 -12  10   6       71.12       77.93      5.21 o 
 -11  10   6       16.37       19.59      2.09 o 
 -10  10   6      195.05      200.73      7.96 o 
  -9  10   6       34.19       34.05      3.03 o 
  -8  10   6       22.00       20.25      2.18 o 
  -7  10   6      409.62      408.08     11.98 o 
  -6  10   6       32.30       36.93      3.67 o 
  -5  10   6       23.70       33.62      4.65 o 
  -4  10   6      314.10      299.11      9.84 o 
  -3  10   6        4.57        6.41      3.85 o 
  -2  10   6       51.97       57.97      5.73 o 
  -1  10   6        3.22        2.04      0.94 o 
   0  10   6        0.02        1.87      1.10 o 
   1  10   6       19.50       17.59      3.07 o 
   2  10   6        5.02        6.12      1.08 o 
   3  10   6       95.59       86.58      7.90 o 
   4  10   6       56.93       66.67      6.34 o 
   5  10   6        9.58        5.17      1.31 o 
   6  10   6       74.75       94.91     16.38 o 
   7  10   6        2.48        1.07      2.54 o 
   8  10   6        9.16        9.57      2.43 o 
 -11  11   6        0.08        4.03      0.97 o 
 -10  11   6       74.13       68.11      6.18 o 
  -9  11   6       43.13       35.81      3.58 o 
  -8  11   6        3.87        5.01      1.02 o 
  -7  11   6       48.66       37.49      3.42 o 
  -6  11   6       38.04       39.71      3.76 o 
  -5  11   6        5.05        4.52      1.07 o 
  -4  11   6       56.23       51.92      4.32 o 
  -3  11   6       24.05       21.16      3.76 o 
  -2  11   6      114.81      118.97      8.21 o 
  -1  11   6        0.03        1.22      1.23 o 
   0  11   6       39.81       40.08      3.38 o 
   1  11   6       10.64       12.57      2.25 o 
   2  11   6       46.54       46.73      3.34 o 
   3  11   6       27.89       19.89      2.66 o 
   4  11   6       47.23       43.90      4.88 o 
   5  11   6       23.96       26.58      3.91 o 
   6  11   6       87.67       82.66      9.03 o 
   7  11   6       15.20       10.47      2.37 o 
  -9  12   6       41.10       42.17      3.63 o 
  -8  12   6       86.82       93.86      6.01 o 
  -7  12   6       76.10       80.95      8.01 o 
  -6  12   6       12.82       12.56      2.35 o 
  -5  12   6        0.24        3.19      1.03 o 
  -4  12   6        1.16        2.36      1.03 o 
  -3  12   6        1.46        3.06      1.01 o 
  -2  12   6      165.22      152.13      8.23 o 
  -1  12   6       18.23       17.14      2.36 o 
   0  12   6       92.48      101.09      6.49 o 
   1  12   6       56.95       56.71      3.95 o 
   2  12   6       50.16       55.20      6.12 o 
   3  12   6        0.25        3.34      1.27 o 
   4  12   6       34.36       35.34      4.77 o 
   5  12   6        5.46        8.93      1.87 o 
  -6  13   6        4.61        8.64      1.88 o 
  -5  13   6        0.69        3.67      2.23 o 
  -4  13   6        1.26        2.86      0.90 o 
  -3  13   6       83.92       90.53      8.53 o 
  -2  13   6       38.01       30.48      3.72 o 
  -1  13   6       23.51       23.79      4.49 o 
   0  13   6       42.92       41.05      4.93 o 
   1  13   6        1.19        2.01      0.68 o 
   2  13   6        2.66        6.23      1.92 o 
   3  13   6       85.38       81.34     10.18 o 
 -17   1   7        6.18       10.25      1.61 o 
 -16   1   7       27.52       27.70      2.72 o 
 -15   1   7      140.25      115.85      5.51 o 
 -14   1   7       53.87       52.94      4.56 o 
 -13   1   7       14.47        9.78      1.40 o 
 -12   1   7       78.27       80.25      5.52 o 
 -11   1   7      118.40      133.61     10.61 o 
 -10   1   7      572.40      598.86      9.77 o 
  -9   1   7       81.49       89.89      8.86 o 
  -8   1   7      110.75      142.27     11.19 o 
  -7   1   7       49.42       53.52      4.34 o 
  -6   1   7        0.58        4.72      1.41 o 
  -5   1   7      890.03      973.30     32.60 o 
  -4   1   7       89.94      104.56      8.73 o 
  -3   1   7      258.17      269.20      8.18 o 
  -2   1   7        8.30        7.57      0.95 o 
  -1   1   7       29.15       22.71      2.55 o 
   0   1   7       12.37       15.11      1.65 o 
   1   1   7      108.75      107.96      5.48 o 
   2   1   7      135.53      158.57      7.10 o 
   3   1   7        1.49        0.68      0.58 o 
   4   1   7      351.79      364.18      7.80 o 
   5   1   7      190.65      194.40      9.35 o 
   6   1   7       63.16       73.84      7.87 o 
   7   1   7      250.52      228.00     18.26 o 
   8   1   7       97.90       83.59      9.15 o 
   9   1   7       49.41       45.36      6.41 o 
  10   1   7       25.49       27.64      4.88 o 
  11   1   7       40.72       40.82      5.19 o 
  12   1   7       40.43       71.10      9.27 o 
 -16   2   7       54.30       56.88      5.08 o 
 -15   2   7       10.27        5.20      1.35 o 
 -14   2   7        1.08        1.09      1.02 o 
 -13   2   7        6.52        7.10      1.14 o 
 -12   2   7       59.50       53.39      4.43 o 
 -11   2   7       10.84       12.70      1.57 o 
 -10   2   7     1199.33     1193.84     19.20 o 
  -9   2   7      135.25      156.14     10.71 o 
  -8   2   7       59.21       66.15      6.31 o 
  -7   2   7      172.97      182.59     14.34 o 
  -6   2   7      108.32      128.45     14.97 o 
  -5   2   7      401.31      390.52     15.78 o 
  -4   2   7       51.18       85.93      5.26 o 
  -3   2   7       13.27       20.51      1.43 o 
  -2   2   7      147.28      159.69      4.86 o 
  -1   2   7      340.17      343.89      7.90 o 
   0   2   7       69.95       76.24      3.89 o 
   1   2   7      410.47      376.32     14.13 o 
   2   2   7      380.27      361.94      8.06 o 
   3   2   7      249.29      245.49      9.38 o 
   4   2   7       51.88       52.88      4.88 o 
   5   2   7      495.11      485.79     18.74 o 
   6   2   7       13.82        3.96      1.34 o 
   7   2   7     1043.90     1147.47     22.98 o 
   8   2   7       76.70       64.24      7.85 o 
   9   2   7      124.08      156.07     13.76 o 
  10   2   7      126.41      147.16     13.74 o 
  11   2   7        1.92        2.00      2.37 o 
  12   2   7       78.23       82.02      9.21 o 
 -16   3   7        9.92       12.63      1.61 o 
 -15   3   7        5.15        2.57      0.84 o 
 -14   3   7        2.75        4.32      0.85 o 
 -13   3   7        0.17        2.92      0.85 o 
 -12   3   7       29.45       37.24      3.06 o 
 -11   3   7      430.19      492.72     11.22 o 
 -10   3   7       32.75       34.89      3.61 o 
  -9   3   7      557.59      588.74     10.31 o 
  -8   3   7       85.66       41.89     27.61 o 
  -7   3   7       12.85       12.90      1.99 o 
  -6   3   7       28.63       20.50      2.31 o 
  -5   3   7        1.33        4.89      2.00 o 
  -4   3   7      109.42       92.76      2.67 o 
  -3   3   7        5.68        5.56      1.08 o 
  -2   3   7       62.31       75.89      3.44 o 
  -1   3   7        1.27        1.88      0.60 o 
   0   3   7      358.34      370.35     10.17 o 
   1   3   7      204.19      215.78      5.64 o 
   2   3   7       39.61       40.43      2.33 o 
   3   3   7        9.14        6.28      0.89 o 
   4   3   7        0.33        1.31      0.47 o 
   5   3   7        9.44        4.43      0.93 o 
   6   3   7        8.23        4.06      0.83 o 
   7   3   7      237.81      228.28     30.04 o 
   8   3   7       21.55       20.35      3.65 o 
   9   3   7      291.69      354.73     19.45 o 
  10   3   7       31.99       39.06      4.41 o 
  11   3   7       27.58       22.13      4.27 o 
  12   3   7       11.22       25.33      4.31 o 
 -16   4   7       29.22       39.76      2.93 o 
 -15   4   7        5.77        5.33      0.94 o 
 -14   4   7       60.73       56.81      4.21 o 
 -13   4   7        5.61        5.56      1.65 o 
 -12   4   7        1.64        1.20      0.77 o 
 -11   4   7      112.89      136.81      8.83 o 
 -10   4   7      260.49      273.81      6.07 o 
  -9   4   7      887.21      958.67     13.39 o 
  -8   4   7       27.78       33.15      2.25 o 
  -7   4   7      143.39      151.10      9.14 o 
  -6   4   7       49.63       50.72      3.16 o 
  -5   4   7      199.46      237.74      8.19 o 
  -4   4   7      130.37      115.17      3.79 o 
  -3   4   7       27.09       26.92      1.89 o 
  -2   4   7       23.63       27.85      1.91 o 
  -1   4   7        9.40        7.29      0.78 o 
   0   4   7      425.84      421.87      7.81 o 
   1   4   7      465.46      482.90      9.10 o 
   2   4   7       23.24       18.44      1.65 o 
   3   4   7        0.85        2.08      1.12 o 
   4   4   7       42.16       28.07      2.42 o 
   5   4   7        0.33        0.96      0.93 o 
   6   4   7      247.73      240.67     12.69 o 
   7   4   7     1142.12     1099.03     18.25 o 
   8   4   7      797.33      884.61     30.85 o 
   9   4   7        5.39        2.96      4.89 o 
  10   4   7      274.45      317.68     20.31 o 
  11   4   7       14.74       21.88      3.88 o 
  12   4   7       13.73       13.51      3.14 o 
 -16   5   7      281.07      292.22     28.39 o 
 -15   5   7       14.49       12.21      2.08 o 
 -14   5   7       61.83       50.77      6.70 o 
 -13   5   7       10.38       11.17      1.92 o 
 -12   5   7       42.60       40.91      3.15 o 
 -11   5   7       25.08       19.06      2.29 o 
 -10   5   7       10.14        7.20      1.94 o 
  -9   5   7        0.21        2.07      1.26 o 
  -8   5   7        7.82        7.73      1.29 o 
  -7   5   7        1.91        3.71      2.10 o 
  -6   5   7       24.28       26.59      2.57 o 
  -5   5   7      365.69      428.03      6.17 o 
  -4   5   7       80.16       68.84      5.65 o 
  -3   5   7       67.11       61.45      4.76 o 
  -2   5   7      105.03      105.40      5.48 o 
  -1   5   7       40.96       35.28      2.02 o 
   0   5   7       77.47       63.00      5.24 o 
   1   5   7      818.79      769.23     11.60 o 
   2   5   7       27.25       25.58      2.30 o 
   3   5   7        0.25        2.24      0.68 o 
   4   5   7       26.84       19.65      1.77 o 
   5   5   7       76.39       75.14      4.24 o 
   6   5   7       75.70       78.55      5.15 o 
   7   5   7      316.04      346.83     14.19 o 
   8   5   7        1.46        2.50      1.48 o 
   9   5   7       29.33       23.03      3.11 o 
  10   5   7       40.45       59.47      7.77 o 
  11   5   7        1.83        3.78      1.69 o 
 -15   6   7        3.28        3.35      2.14 o 
 -14   6   7        3.45        5.48      1.24 o 
 -13   6   7       84.18       81.83      6.83 o 
 -12   6   7       54.16       66.39      5.14 o 
 -11   6   7      294.09      299.18      9.33 o 
 -10   6   7       72.85       75.78      5.61 o 
  -9   6   7       68.48       71.37      5.51 o 
  -8   6   7       54.42       59.12      3.38 o 
  -7   6   7       31.53       25.27      2.55 o 
  -6   6   7       42.29       22.86      2.05 o 
  -5   6   7       32.21       29.91      2.86 o 
  -4   6   7       65.76       78.19      7.06 o 
  -3   6   7     1189.73     1311.61     16.13 o 
  -2   6   7      443.24      457.97      6.05 o 
  -1   6   7       20.82       20.49      1.77 o 
   0   6   7     1096.02     1108.08     13.48 o 
   1   6   7       40.56       38.50      2.33 o 
   2   6   7        0.86        1.59      0.47 o 
   3   6   7        1.18        2.37      0.66 o 
   4   6   7       11.91        7.32      1.46 o 
   5   6   7       35.66       28.63      2.59 o 
   6   6   7       54.33       58.14      3.92 o 
   7   6   7       70.26       76.09      5.85 o 
   8   6   7        0.01        1.88      1.37 o 
   9   6   7        0.66        1.80      0.72 o 
  10   6   7       19.91       18.67      3.20 o 
  11   6   7        0.68        4.03      4.14 o 
 -14   7   7       63.94       62.31      7.13 o 
 -13   7   7        1.62        1.98      0.71 o 
 -12   7   7       74.40       76.78      5.57 o 
 -11   7   7       40.58       49.28      4.24 o 
 -10   7   7        0.09        1.83      0.71 o 
  -9   7   7      302.83      310.34      5.31 o 
  -8   7   7        8.17        4.00      0.76 o 
  -7   7   7      241.01      262.27      6.69 o 
  -6   7   7      158.77      145.89      7.08 o 
  -5   7   7      413.21      374.78      7.00 o 
  -4   7   7     1403.92     1562.59     26.75 o 
  -3   7   7     1717.90     1838.18     22.82 o 
  -2   7   7       77.25       83.34      4.69 o 
  -1   7   7      480.63      475.07      7.79 o 
   0   7   7        6.47        9.16      1.21 o 
   1   7   7     1020.89     1010.45     15.09 o 
   2   7   7      267.89      260.44      5.73 o 
   3   7   7        8.54        8.48      1.36 o 
   4   7   7        0.00        1.71      0.88 o 
   5   7   7       22.53       17.52      1.82 o 
   6   7   7        0.00        2.39      1.02 o 
   7   7   7      113.78      121.30      7.84 o 
   8   7   7        5.18        4.77      1.70 o 
   9   7   7        3.04        4.23      1.51 o 
  10   7   7       30.04       21.25      2.74 o 
 -14   8   7       25.29       24.36      2.87 o 
 -13   8   7       49.94       41.11      4.98 o 
 -12   8   7       93.52       92.69      5.25 o 
 -11   8   7       65.67       72.97      5.40 o 
 -10   8   7        3.71        3.65      1.11 o 
  -9   8   7      112.30      111.75      5.93 o 
  -8   8   7       67.36       63.95      4.53 o 
  -7   8   7        0.82        1.73      0.71 o 
  -6   8   7      886.30      909.28     13.77 o 
  -5   8   7      113.39      107.05      7.44 o 
  -4   8   7      103.01      121.62     10.40 o 
  -3   8   7      318.87      335.55      8.59 o 
  -2   8   7       49.69       46.76      4.53 o 
  -1   8   7        0.86        1.57      1.13 o 
   0   8   7       22.87       20.65      2.74 o 
   1   8   7      143.47      117.03      6.10 o 
   2   8   7       96.23       91.05      6.10 o 
   3   8   7        0.07        1.76      0.56 o 
   4   8   7       94.11       81.99      6.27 o 
   5   8   7        8.90        5.12      1.11 o 
   6   8   7       57.70       58.82      6.11 o 
   7   8   7        0.76        3.61      0.98 o 
   8   8   7       28.77       31.11      2.98 o 
   9   8   7        3.83        6.00      1.67 o 
 -13   9   7       80.87       64.65      4.76 o 
 -12   9   7       28.23       29.32      3.01 o 
 -11   9   7        3.35        3.16      0.81 o 
 -10   9   7        2.00        2.73      0.69 o 
  -9   9   7       11.33        6.06      1.60 o 
  -8   9   7       19.17       20.09      2.40 o 
  -7   9   7       39.24       44.12      3.41 o 
  -6   9   7       22.40       33.43      2.92 o 
  -5   9   7       83.30       91.17      6.99 o 
  -4   9   7      106.27      104.05      8.22 o 
  -3   9   7        2.33        2.73      1.82 o 
  -2   9   7      413.27      415.90      8.00 o 
  -1   9   7       73.35       68.27      5.22 o 
   0   9   7        8.94        7.76      1.58 o 
   1   9   7       16.32       15.77      1.98 o 
   2   9   7        0.21        1.98      0.76 o 
   3   9   7      232.61      234.92      7.01 o 
   4   9   7       32.11       25.79      2.63 o 
   5   9   7      165.99      179.23      8.86 o 
   6   9   7      108.01      102.48      5.28 o 
   7   9   7       31.55       30.33      3.97 o 
   8   9   7        9.88       12.93      1.65 o 
 -11  10   7       75.59       81.24      7.32 o 
 -10  10   7        5.78        3.94      0.87 o 
  -9  10   7       40.44       45.68      3.55 o 
  -8  10   7       73.51       77.43      5.33 o 
  -7  10   7      242.19      244.06      8.41 o 
  -6  10   7        0.03        1.85      0.79 o 
  -5  10   7      430.14      426.92     13.62 o 
  -4  10   7       37.13       39.79      3.11 o 
  -3  10   7       37.83       40.18      3.14 o 
  -2  10   7      110.21      113.88      8.21 o 
  -1  10   7        0.27        0.93      1.39 o 
   0  10   7        0.73        3.95      1.07 o 
   1  10   7       10.23       11.03      1.72 o 
   2  10   7      154.34      160.34      9.94 o 
   3  10   7       77.14       71.26      5.63 o 
   4  10   7       31.66       32.94      3.93 o 
   5  10   7        1.51        3.19      1.55 o 
   6  10   7       47.64       49.65      6.35 o 
   7  10   7       68.54       79.33      5.58 o 
 -10  11   7       36.46       41.08      3.42 o 
  -9  11   7       86.66       84.12      8.44 o 
  -8  11   7       62.08       52.20      6.04 o 
  -7  11   7        1.06        4.63      1.08 o 
  -6  11   7       12.32       16.80      2.09 o 
  -5  11   7       39.34       37.07      3.80 o 
  -4  11   7        0.05        1.10      1.15 o 
  -3  11   7        5.51        6.44      2.80 o 
  -2  11   7        5.40        5.95      1.43 o 
  -1  11   7       36.64       34.80      3.78 o 
   0  11   7       52.23       46.36      3.72 o 
   1  11   7       23.74       16.36      2.15 o 
   2  11   7        8.14        5.47      1.19 o 
   3  11   7       10.88       11.91      2.16 o 
   4  11   7       46.03       44.99      5.80 o 
   5  11   7        4.09        5.78      1.72 o 
   6  11   7       53.50       52.20      5.29 o 
  -8  12   7      272.66      277.63     10.19 o 
  -7  12   7        9.12        9.54      1.83 o 
  -6  12   7       14.97       14.64      2.95 o 
  -5  12   7       89.77       97.34      8.11 o 
  -4  12   7       29.10       27.95      3.00 o 
  -3  12   7        0.11        2.65      0.92 o 
  -2  12   7       44.88       41.46      4.15 o 
  -1  12   7       22.28       30.88      3.54 o 
   0  12   7       39.35       45.43      5.12 o 
   1  12   7        1.03        4.61      1.09 o 
   2  12   7        7.08        7.32      1.92 o 
   3  12   7       22.61       28.59      3.84 o 
   4  12   7        2.78        5.68      1.71 o 
  -5  13   7        3.57        6.38      1.57 o 
  -4  13   7        4.74        3.78      1.05 o 
  -3  13   7        1.99        1.78      1.78 o 
  -2  13   7        3.39        3.78      1.13 o 
  -1  13   7       20.93       19.27      2.86 o 
   0  13   7       14.40       13.21      2.53 o 
 -16   0   8       39.56       50.01      6.55 o 
 -15   0   8        3.36        2.77      3.51 o 
 -14   0   8       26.90       35.31      4.30 o 
 -13   0   8       71.48       72.58      8.30 o 
 -12   0   8     1055.16     1136.87     62.69 o 
 -11   0   8        1.01        0.69      2.51 o 
 -10   0   8      450.38      458.49     15.06 o 
  -9   0   8      668.47      702.64     21.43 o 
  -8   0   8        5.55       12.53      3.59 o 
  -7   0   8       78.50       94.16     27.44 o 
  -6   0   8      258.90      267.50     14.43 o 
  -5   0   8      219.56      193.66     12.78 o 
  -4   0   8      395.65      394.35     22.74 o 
  -3   0   8       71.90       60.87      8.04 o 
  -2   0   8     1560.62     1506.90     31.14 o 
  -1   0   8      702.01      653.89     16.24 o 
   0   0   8     2167.71     2226.29     29.86 o 
   1   0   8       29.75       36.42      3.61 o 
   2   0   8     1449.51     1654.67     28.22 o 
   3   0   8      703.91      745.81     14.05 o 
   4   0   8       26.47       22.74      3.24 o 
   5   0   8      311.12      279.54     35.88 o 
   6   0   8        1.48        3.09      1.69 o 
   7   0   8       88.72       79.85     10.95 o 
   8   0   8       15.77        8.99      3.59 o 
   9   0   8       38.43       43.60      6.44 o 
  10   0   8       75.47       86.31     11.06 o 
  11   0   8        7.31        8.31      4.06 o 
 -16   1   8       10.83        6.40      1.19 o 
 -15   1   8       21.50       24.87      2.44 o 
 -14   1   8       36.02       39.38      3.27 o 
 -13   1   8      141.84      169.19      9.95 o 
 -12   1   8        0.56        1.61      0.76 o 
 -11   1   8     1113.16     1173.16     22.43 o 
 -10   1   8       70.00       70.35      8.03 o 
  -9   1   8        7.72        7.41      1.64 o 
  -8   1   8        2.00        1.22      2.87 o 
  -7   1   8        2.12        7.86      1.65 o 
  -6   1   8       49.27       65.41      9.70 o 
  -5   1   8     1437.45     1592.63     27.49 o 
  -4   1   8      405.91      404.01     11.56 o 
  -3   1   8      110.72      108.26      7.06 o 
  -2   1   8       15.96       18.43      1.83 o 
  -1   1   8      440.24      430.62      9.71 o 
   0   1   8      144.63      165.20     12.72 o 
   1   1   8      271.31      244.86      7.05 o 
   2   1   8      209.15      242.69      8.25 o 
   3   1   8      198.08      168.71      8.76 o 
   4   1   8       97.75       98.43      6.03 o 
   5   1   8       76.62       72.85      5.47 o 
   6   1   8        0.01        2.98      1.15 o 
   7   1   8        0.18        1.62      1.05 o 
   8   1   8        6.67        5.16      3.56 o 
   9   1   8        0.39        4.97      2.35 o 
  10   1   8       10.62       11.03      2.82 o 
  11   1   8       18.85       22.23      3.45 o 
 -16   2   8       25.09       24.83      2.93 o 
 -15   2   8       24.25       22.58      2.24 o 
 -14   2   8        0.02        3.23      1.33 o 
 -13   2   8      110.09      114.21      8.50 o 
 -12   2   8        1.26        1.13      0.95 o 
 -11   2   8      543.22      564.75     11.00 o 
 -10   2   8      921.16      949.57     18.65 o 
  -9   2   8       32.07       29.38      3.60 o 
  -8   2   8       67.75       64.59      7.43 o 
  -7   2   8       72.24       74.67      9.27 o 
  -6   2   8       19.23       17.14      2.73 o 
  -5   2   8       34.23       23.16      3.46 o 
  -4   2   8       26.95       42.74      3.29 o 
  -3   2   8        0.09        1.31      0.78 o 
  -2   2   8        1.41        1.42      1.84 o 
  -1   2   8       61.32       47.96      7.97 o 
   0   2   8        7.85        4.14      1.00 o 
   1   2   8      363.40      406.89     11.44 o 
   2   2   8       23.31       19.80      2.76 o 
   3   2   8        0.91        1.89      1.14 o 
   4   2   8       78.13       75.57      4.65 o 
   5   2   8      121.05      111.61      8.15 o 
   6   2   8      101.57       77.91      9.20 o 
   7   2   8       75.14       53.82      6.86 o 
   8   2   8        0.21        0.83      2.74 o 
   9   2   8       13.33       14.81      3.53 o 
  10   2   8        9.98       14.57      3.21 o 
  11   2   8       65.70       76.88      7.14 o 
 -16   3   8       66.27       67.60      4.22 o 
 -15   3   8       20.48       23.88      2.78 o 
 -14   3   8       21.22       17.29      3.25 o 
 -13   3   8       57.58       60.82      4.84 o 
 -12   3   8       43.54       39.81      3.26 o 
 -11   3   8        6.29        7.29      1.62 o 
 -10   3   8      460.91      472.48      9.29 o 
  -9   3   8       14.42        5.79      4.00 o 
  -8   3   8       26.24        3.05      1.39 o 
  -7   3   8       86.74       77.22     11.68 o 
  -6   3   8      143.67      131.04      9.09 o 
  -5   3   8        4.76        6.04      1.05 o 
  -4   3   8       78.61      105.65      6.42 o 
  -3   3   8        3.72        3.09      0.49 o 
  -2   3   8       34.70       26.44      2.10 o 
  -1   3   8      214.92      192.69      6.64 o 
   0   3   8      102.91      104.66      6.43 o 
   1   3   8       24.02       15.06      2.96 o 
   2   3   8      593.20      517.70     14.42 o 
   3   3   8       21.40       15.51      1.43 o 
   4   3   8       30.15       28.87      2.35 o 
   5   3   8       73.87       64.75      4.89 o 
   6   3   8       67.30       76.43      6.50 o 
   7   3   8       19.29       22.03      3.38 o 
   8   3   8      136.18      173.44     13.91 o 
   9   3   8       55.42       59.29      6.11 o 
  10   3   8        3.54        7.73      2.60 o 
  11   3   8       10.69        6.01      2.40 o 
 -15   4   8       39.41       36.89      4.06 o 
 -14   4   8        3.46        5.68      2.48 o 
 -13   4   8        0.12        0.96      0.82 o 
 -12   4   8       63.62       56.25      4.97 o 
 -11   4   8       32.87       38.71      5.99 o 
 -10   4   8       16.94       17.72      2.48 o 
  -9   4   8       52.86       53.91      5.12 o 
  -8   4   8        6.95        1.76      1.69 o 
  -7   4   8        6.58        9.36      1.66 o 
  -6   4   8       23.64       30.47      2.00 o 
  -5   4   8        9.46       10.21      1.53 o 
  -4   4   8       34.96       28.66      2.01 o 
  -3   4   8       20.86       21.26      1.87 o 
  -2   4   8        8.00        8.00      0.91 o 
  -1   4   8       20.31       23.79      3.11 o 
   0   4   8     1768.44     1751.05     26.23 o 
   1   4   8        4.75        2.12      1.33 o 
   2   4   8      197.28      178.88      8.02 o 
   3   4   8        3.95        5.65      0.81 o 
   4   4   8      263.60      222.21      7.50 o 
   5   4   8        0.71        1.64      0.89 o 
   6   4   8      313.86      274.35      7.78 o 
   7   4   8      601.55      650.64     18.56 o 
   8   4   8      196.27      234.56     14.41 o 
   9   4   8        7.52        6.08      1.92 o 
  10   4   8        3.62        5.54      2.31 o 
 -15   5   8       88.29       88.79      6.65 o 
 -14   5   8      189.81      195.28     21.92 o 
 -13   5   8       17.32        9.87      1.62 o 
 -12   5   8       74.08       70.76      6.05 o 
 -11   5   8      189.08      202.90     13.65 o 
 -10   5   8       24.12       19.12      4.64 o 
  -9   5   8      315.68      325.05      5.93 o 
  -8   5   8        4.56        7.43      1.22 o 
  -7   5   8        0.24        0.97      1.13 o 
  -6   5   8        4.29        2.21      0.65 o 
  -5   5   8       22.91       19.74      1.90 o 
  -4   5   8       40.88       37.39      2.30 o 
  -3   5   8      182.20      179.19      7.51 o 
  -2   5   8       81.99       62.18      4.68 o 
  -1   5   8       43.26       32.77      2.32 o 
   0   5   8      776.49      770.45     19.30 o 
   1   5   8      586.07      621.71     13.98 o 
   2   5   8      193.51      181.05      8.92 o 
   3   5   8      445.45      395.08     11.25 o 
   4   5   8       25.73       21.49      2.51 o 
   5   5   8      123.88      123.39      6.16 o 
   6   5   8      140.24      134.96      7.29 o 
   7   5   8      381.37      397.39     21.42 o 
   8   5   8       11.76       11.67      1.59 o 
   9   5   8        3.37        6.77      3.03 o 
  10   5   8        5.88        6.69      3.31 o 
 -14   6   8        1.07        0.69      1.19 o 
 -13   6   8       99.77       94.27      7.53 o 
 -12   6   8       46.36       39.49      3.12 o 
 -11   6   8      220.88      237.85      6.46 o 
 -10   6   8        2.52        5.78      1.96 o 
  -9   6   8       66.11       73.72      4.79 o 
  -8   6   8        2.46        4.76      1.08 o 
  -7   6   8       40.99       33.05      2.81 o 
  -6   6   8      476.20      445.02      7.79 o 
  -5   6   8       51.98       51.90      3.75 o 
  -4   6   8       69.45       80.24      4.59 o 
  -3   6   8      263.95      255.60      6.15 o 
  -2   6   8      395.31      349.25      6.12 o 
  -1   6   8       24.51       18.99      1.57 o 
   0   6   8      680.83      620.59      8.12 o 
   1   6   8      290.26      263.38      8.38 o 
   2   6   8      109.39       95.12      6.39 o 
   3   6   8       87.22       75.09      5.64 o 
   4   6   8       42.43       39.44      3.16 o 
   5   6   8      167.32      146.65      8.27 o 
   6   6   8        4.41        5.66      1.84 o 
   7   6   8       46.65       45.41      3.67 o 
   8   6   8        3.99        4.61      1.07 o 
   9   6   8       82.15       92.29      8.70 o 
  10   6   8       47.24       64.23      5.87 o 
 -14   7   8        6.01        6.48      1.41 o 
 -13   7   8       17.87       12.41      1.44 o 
 -12   7   8        1.19        5.38      1.11 o 
 -11   7   8        0.73        4.49      0.95 o 
 -10   7   8      308.04      323.22      8.02 o 
  -9   7   8        3.07        8.30      1.36 o 
  -8   7   8       44.30       51.07      3.36 o 
  -7   7   8      103.80       99.19      6.84 o 
  -6   7   8      141.04      107.75      6.10 o 
  -5   7   8       29.32       43.31      3.66 o 
  -4   7   8      934.00     1008.86     18.63 o 
  -3   7   8       23.48       31.03      2.71 o 
  -2   7   8        0.77        0.89      0.61 o 
  -1   7   8        3.04        2.39      0.76 o 
   0   7   8       11.26       10.98      1.36 o 
   1   7   8        0.26        1.77      1.05 o 
   2   7   8       46.19       35.62      3.02 o 
   3   7   8        0.43        1.76      0.60 o 
   4   7   8       75.28       72.45      5.62 o 
   5   7   8       72.10       59.20      3.81 o 
   6   7   8        0.27        2.65      0.79 o 
   7   7   8      262.26      256.05      9.31 o 
   8   7   8        0.44        2.75      1.60 o 
   9   7   8        4.31        3.76      1.05 o 
 -13   8   8       23.54       25.75      3.28 o 
 -12   8   8        4.89        3.98      1.52 o 
 -11   8   8        1.61        4.50      0.92 o 
 -10   8   8       21.62       26.53      2.33 o 
  -9   8   8       32.52       30.57      3.05 o 
  -8   8   8        7.93        7.63      1.35 o 
  -7   8   8        0.00        1.43      1.39 o 
  -6   8   8       24.75       23.49      2.33 o 
  -5   8   8      558.94      523.22      9.57 o 
  -4   8   8      108.30       95.69      7.18 o 
  -3   8   8      132.54      134.61      6.90 o 
  -2   8   8        2.87        2.96      0.84 o 
  -1   8   8       15.50       13.26      1.82 o 
   0   8   8        0.66        1.56      0.52 o 
   1   8   8        7.68        5.88      2.46 o 
   2   8   8       26.81       24.90      2.55 o 
   3   8   8      107.34       94.91      7.38 o 
   4   8   8        2.65        1.63      0.71 o 
   5   8   8        1.29        3.79      0.87 o 
   6   8   8        1.55        4.03      2.29 o 
   7   8   8        0.42        1.28      1.16 o 
   8   8   8       11.55       11.80      1.86 o 
 -12   9   8      199.07      211.12     13.17 o 
 -11   9   8       10.88       11.15      2.11 o 
 -10   9   8       38.21       32.94      2.56 o 
  -9   9   8       46.49       46.84      3.57 o 
  -8   9   8        7.46        8.48      1.28 o 
  -7   9   8      102.16       97.64      6.03 o 
  -6   9   8       78.10       77.90      5.69 o 
  -5   9   8      130.42      150.07      9.77 o 
  -4   9   8      587.35      575.64     17.26 o 
  -3   9   8      219.83      198.91      6.85 o 
  -2   9   8      173.01      156.09     11.49 o 
  -1   9   8       22.47       19.50      2.97 o 
   0   9   8       31.99       35.23      2.43 o 
   1   9   8       12.77       10.83      1.66 o 
   2   9   8      229.72      229.55     12.95 o 
   3   9   8       49.25       46.91      3.15 o 
   4   9   8       77.59       80.54      5.26 o 
   5   9   8       38.87       49.22      4.87 o 
   6   9   8        0.48        1.86      1.00 o 
   7   9   8       69.21       68.72      6.16 o 
 -11  10   8        2.78        1.78      1.78 o 
 -10  10   8       85.87       99.78      8.72 o 
  -9  10   8      101.19      102.37      6.68 o 
  -8  10   8       78.69       78.87      5.37 o 
  -7  10   8        8.21       11.34      1.91 o 
  -6  10   8       93.31       84.09      7.12 o 
  -5  10   8        6.59        5.31      1.17 o 
  -4  10   8       76.35       72.71      6.43 o 
  -3  10   8        1.27        0.06      1.31 o 
  -2  10   8       38.62       36.80      3.55 o 
  -1  10   8       37.29       39.76      3.99 o 
   0  10   8       73.16       72.31      5.90 o 
   1  10   8       16.55       15.98      2.00 o 
   2  10   8       60.79       46.06      4.21 o 
   3  10   8      131.87      144.65      9.64 o 
   4  10   8        5.15        6.48      1.68 o 
   5  10   8       25.59       27.89      3.54 o 
   6  10   8       82.56       73.00      5.57 o 
  -9  11   8        5.23        2.33      0.91 o 
  -8  11   8      114.27       96.87      6.13 o 
  -7  11   8       41.13       38.55      4.24 o 
  -6  11   8        0.28        3.40      1.09 o 
  -5  11   8        0.42        0.79      0.78 o 
  -4  11   8        1.16        2.14      0.72 o 
  -3  11   8        0.42        2.83      1.57 o 
  -2  11   8       73.80       87.04      6.35 o 
  -1  11   8        0.71        3.52      0.98 o 
   0  11   8        2.59        4.41      1.08 o 
   1  11   8       81.90       74.36      7.37 o 
   2  11   8        0.65        2.47      0.80 o 
   3  11   8        4.29        5.41      1.41 o 
   4  11   8       82.86       91.73      7.34 o 
  -6  12   8        7.93        7.21      2.05 o 
  -5  12   8        1.87        1.43      1.40 o 
  -4  12   8        4.06        4.90      1.12 o 
  -3  12   8        0.01        1.48      1.07 o 
  -2  12   8       33.51       37.21      3.97 o 
  -1  12   8       85.90       97.76      5.22 o 
   0  12   8        4.43        3.20      0.87 o 
   1  12   8        4.59        5.27      1.31 o 
 -16   1   9        1.29        5.36      1.41 o 
 -15   1   9       15.38        8.74      3.59 o 
 -14   1   9        0.36        2.24      1.01 o 
 -13   1   9        1.55        4.89      1.71 o 
 -12   1   9      281.93      305.25     17.60 o 
 -11   1   9       48.60       52.01      4.36 o 
 -10   1   9       23.40       28.54      3.84 o 
  -9   1   9        0.18        2.01      1.28 o 
  -8   1   9       11.66        9.40      2.14 o 
  -7   1   9      172.51      221.74     20.49 o 
  -6   1   9       35.45       52.90      5.39 o 
  -5   1   9      249.77      281.81     10.94 o 
  -4   1   9      504.40      523.18     16.79 o 
  -3   1   9        8.71       15.47      4.23 o 
  -2   1   9       36.67       33.28      2.54 o 
  -1   1   9       63.84       77.11      7.71 o 
   0   1   9      233.39      245.52     18.70 o 
   1   1   9      691.34      683.29     12.08 o 
   2   1   9       21.05       15.06      2.43 o 
   3   1   9      225.77      226.26     11.11 o 
   4   1   9       78.66       61.42      4.69 o 
   5   1   9      767.43      779.64     23.35 o 
   6   1   9       25.86       23.44      3.35 o 
   7   1   9        1.11        4.04      1.37 o 
   8   1   9       65.32       66.80      6.87 o 
   9   1   9        5.30        8.45      2.20 o 
  10   1   9       43.77       39.15      5.64 o 
 -15   2   9       23.97       21.72      3.11 o 
 -14   2   9        0.19        1.35      0.84 o 
 -13   2   9        0.15        4.35      1.04 o 
 -12   2   9      119.46      106.25      8.23 o 
 -11   2   9      361.06      372.82     17.77 o 
 -10   2   9        8.44       14.40      2.70 o 
  -9   2   9       54.79       63.56      6.44 o 
  -8   2   9        7.01        3.38      2.97 o 
  -7   2   9       11.18       16.32      3.90 o 
  -6   2   9      617.63      668.91     12.86 o 
  -5   2   9       12.18       10.45      1.10 o 
  -4   2   9       61.46       60.62      9.05 o 
  -3   2   9       66.48       51.24     10.10 o 
  -2   2   9        0.05        3.51      1.40 o 
  -1   2   9        1.38        2.79      1.39 o 
   0   2   9      286.84      294.29      9.88 o 
   1   2   9       74.65       62.83      4.85 o 
   2   2   9       94.35       85.22      5.51 o 
   3   2   9        6.89        8.56      1.56 o 
   4   2   9      318.42      317.97     21.07 o 
   5   2   9        2.46        3.43      1.54 o 
   6   2   9       20.85       12.29      2.65 o 
   7   2   9      139.02      145.49     13.27 o 
   8   2   9       87.88       82.71      7.75 o 
   9   2   9       21.51       33.88      5.98 o 
  10   2   9        3.98       10.81      3.91 o 
 -15   3   9       27.13       35.01      3.80 o 
 -14   3   9       45.64       48.08      4.15 o 
 -13   3   9       28.44       26.15      3.05 o 
 -12   3   9        0.71        5.67      1.42 o 
 -11   3   9       55.72       66.07      7.28 o 
 -10   3   9       75.55       78.59      7.04 o 
  -9   3   9       32.69       33.15      3.97 o 
  -8   3   9        2.20        0.78      1.20 o 
  -7   3   9        0.39        0.45      1.21 o 
  -6   3   9       31.39       25.51      3.99 o 
  -5   3   9       44.45       40.30      4.48 o 
  -4   3   9        7.95        6.54      1.45 o 
  -3   3   9        5.18        2.39      0.70 o 
  -2   3   9      110.72      104.04     12.97 o 
  -1   3   9     1010.27     1012.49     15.97 o 
   0   3   9       93.49       88.44     10.14 o 
   1   3   9      772.57      842.98     15.31 o 
   2   3   9        1.37        0.97      0.48 o 
   3   3   9       44.85       37.83      4.65 o 
   4   3   9        6.53        1.46      1.60 o 
   5   3   9       82.47       59.33      3.84 o 
   6   3   9        8.35        5.01      1.31 o 
   7   3   9      338.61      322.96     11.88 o 
   8   3   9        5.44        8.52      2.30 o 
   9   3   9        4.72       11.32      3.41 o 
  10   3   9        9.82        9.10      4.54 o 
 -15   4   9        0.12        3.44      1.18 o 
 -14   4   9       15.25        7.24      1.41 o 
 -13   4   9        3.00        1.99      0.88 o 
 -12   4   9       20.03       19.86      3.06 o 
 -11   4   9        4.10        6.99      2.94 o 
 -10   4   9        3.83        5.37      1.94 o 
  -9   4   9        0.15        4.59      4.02 o 
  -8   4   9       80.84       87.61      7.96 o 
  -7   4   9       16.27       15.87      1.86 o 
  -6   4   9       41.96       31.11      2.78 o 
  -5   4   9       36.80       26.05      4.06 o 
  -4   4   9       79.51       72.49      5.72 o 
  -3   4   9      107.75       95.82      4.60 o 
  -2   4   9        0.17        1.17      0.52 o 
  -1   4   9     1067.03     1051.59     25.58 o 
   1   4   9      221.71      225.68     12.80 o 
   2   4   9        7.20        3.78      0.93 o 
   3   4   9       99.87       73.12      5.72 o 
   4   4   9        6.12        3.20      0.61 o 
   5   4   9        0.10        0.45      0.57 o 
   6   4   9       31.24       28.66      3.30 o 
   7   4   9      175.55      186.12     19.99 o 
   8   4   9        3.04        5.12      2.01 o 
   9   4   9        4.70        4.36      1.27 o 
 -14   5   9        0.88        1.58      1.36 o 
 -13   5   9       25.17       33.92      3.54 o 
 -12   5   9       15.28       12.30      1.79 o 
 -11   5   9      150.82      171.73     14.50 o 
 -10   5   9       10.47        7.75      4.11 o 
  -9   5   9      112.16      109.00      7.27 o 
  -8   5   9       23.94       21.80      3.18 o 
  -7   5   9        1.11        2.17      0.96 o 
  -6   5   9      493.98      449.77      7.92 o 
  -5   5   9       33.32       24.22      3.86 o 
  -4   5   9       26.70       15.85      1.44 o 
  -3   5   9      235.04      220.41      9.81 o 
  -2   5   9       64.49       62.85      5.31 o 
  -1   5   9       68.21       52.39      4.14 o 
   0   5   9       28.96       32.77      3.17 o 
   1   5   9        5.39        3.80      0.78 o 
   2   5   9      275.05      238.13      7.68 o 
   3   5   9        1.93        3.37      0.74 o 
   4   5   9       18.99       13.70      1.43 o 
   5   5   9        4.84        6.39      1.23 o 
   6   5   9      168.28      164.73     12.04 o 
   7   5   9       10.70        5.59      2.19 o 
   8   5   9       36.79       37.74      4.33 o 
   9   5   9        0.08        4.78      2.26 o 
 -14   6   9      110.53      131.78      8.46 o 
 -13   6   9       47.53       51.89      6.42 o 
 -12   6   9       27.82       32.47      3.14 o 
 -11   6   9       60.02       54.62      4.62 o 
 -10   6   9      152.21      144.07     10.20 o 
  -9   6   9      156.75      154.27      8.54 o 
  -8   6   9        5.49        6.70      1.37 o 
  -7   6   9       14.91       10.67      1.46 o 
  -6   6   9        6.92        8.31      1.29 o 
  -5   6   9        8.98        6.98      1.39 o 
  -4   6   9      376.07      357.26      6.58 o 
  -3   6   9        1.59        3.26      0.89 o 
  -2   6   9      460.04      423.45     10.03 o 
  -1   6   9      143.92      125.79      5.14 o 
   0   6   9       46.62       37.60      2.90 o 
   1   6   9      220.58      195.08      8.75 o 
   2   6   9       86.42       68.19      6.33 o 
   3   6   9       20.97       19.08      1.87 o 
   4   6   9       19.30       18.25      2.22 o 
   5   6   9        0.18        1.37      0.60 o 
   6   6   9       32.29       25.13      2.27 o 
   7   6   9      264.11      257.68     23.91 o 
   8   6   9       66.69       61.08     12.74 o 
 -13   7   9       72.85       75.60      6.17 o 
 -12   7   9        1.09        3.47      0.74 o 
 -11   7   9      263.30      280.71      9.23 o 
 -10   7   9       46.35       48.07      3.60 o 
  -9   7   9       10.86       13.42      1.67 o 
  -8   7   9       72.15       65.48      5.51 o 
  -7   7   9       68.70       59.82      4.43 o 
  -6   7   9        2.91        2.13      1.08 o 
  -5   7   9        4.75        2.45      1.48 o 
  -4   7   9      177.86      158.12      7.22 o 
  -3   7   9       28.70       29.09      4.09 o 
  -2   7   9        0.16        0.94      0.40 o 
  -1   7   9       12.65        7.61      1.19 o 
   0   7   9        0.03        2.78      0.73 o 
   1   7   9        8.06        3.51      0.70 o 
   2   7   9       21.31       18.74      3.37 o 
   3   7   9      174.28      159.87      7.88 o 
   4   7   9       63.48       63.38      5.19 o 
   5   7   9      124.98      125.19     11.47 o 
   6   7   9      466.53      446.60     16.76 o 
   7   7   9      188.88      172.14     15.92 o 
 -12   8   9       96.43      102.48      7.03 o 
 -11   8   9       38.49       36.12      3.74 o 
 -10   8   9        7.28       10.89      1.98 o 
  -9   8   9       16.53       19.35      2.92 o 
  -8   8   9       10.20       10.14      1.38 o 
  -7   8   9       17.57       15.70      2.10 o 
  -6   8   9       38.02       32.83      2.47 o 
  -5   8   9        4.70        5.09      1.12 o 
  -4   8   9      146.25      123.74      6.97 o 
  -3   8   9       69.50       53.83      4.31 o 
  -2   8   9       58.86       54.09      5.08 o 
  -1   8   9        0.67        0.47      0.48 o 
   0   8   9       12.79       14.76      2.54 o 
   1   8   9       54.06       46.46      3.34 o 
   2   8   9        2.41        2.28      0.71 o 
   3   8   9        0.43        1.58      0.62 o 
   4   8   9       50.94       32.95      2.93 o 
   5   8   9        0.26        1.36      0.93 o 
   6   8   9       58.48       48.01      6.79 o 
   7   8   9        0.02        2.44      1.19 o 
 -11   9   9       23.76       19.99      2.44 o 
 -10   9   9        4.14        6.35      1.19 o 
  -9   9   9        0.38        1.50      0.74 o 
  -8   9   9       25.28       21.91      2.26 o 
  -7   9   9       47.70       41.67      3.41 o 
  -6   9   9        5.13        3.76      0.91 o 
  -5   9   9       87.41       80.03      5.53 o 
  -4   9   9     1007.30     1027.08     24.16 o 
  -3   9   9        0.17        1.44      1.15 o 
  -2   9   9       12.38       16.51      1.98 o 
  -1   9   9      138.22      128.36      9.06 o 
   0   9   9        0.25        0.79      0.48 o 
   1   9   9       39.02       30.53      4.00 o 
   2   9   9       63.43       57.50      4.06 o 
   3   9   9        0.56        1.99      1.27 o 
   4   9   9       29.67       26.88      3.01 o 
   5   9   9       21.14       21.88      2.57 o 
  -9  10   9      105.13      104.37      7.17 o 
  -8  10   9       10.82       11.31      2.01 o 
  -7  10   9        1.78        1.00      1.31 o 
  -6  10   9      293.85      309.91     17.77 o 
  -5  10   9      383.81      375.77      9.59 o 
  -4  10   9      101.48      100.69      6.29 o 
  -3  10   9       56.14       48.98      3.85 o 
  -2  10   9       88.22       84.40      7.01 o 
  -1  10   9       45.65       46.95      4.24 o 
   0  10   9        0.06        1.44      0.79 o 
   1  10   9       46.16       33.71      4.06 o 
   2  10   9       13.04        6.95      1.93 o 
   3  10   9       16.51       15.18      2.69 o 
   4  10   9       45.12       31.37      4.39 o 
  -7  11   9       17.29       16.02      2.22 o 
  -6  11   9        0.03        1.45      0.99 o 
  -5  11   9       53.04       48.00      5.94 o 
  -4  11   9        0.49        1.99      0.85 o 
  -3  11   9        6.02        6.85      1.32 o 
  -2  11   9       44.77       39.91      4.45 o 
  -1  11   9        0.80        3.61      1.36 o 
   0  11   9      113.77      135.31     11.54 o 
   1  11   9       60.02       48.44      4.55 o 
   2  11   9       75.16       60.23      6.00 o 
 -15   0  10       67.13       76.98      9.57 o 
 -14   0  10      184.26      171.44     13.64 o 
 -13   0  10       10.35        8.69      2.91 o 
 -12   0  10      262.58      292.09     19.76 o 
 -11   0  10     1700.75     1910.20    751.37 o 
 -10   0  10      174.21      195.26     16.42 o 
  -9   0  10      315.11      366.72     24.34 o 
  -8   0  10       64.73       88.86     13.19 o 
  -7   0  10       73.37       71.65     11.92 o 
  -6   0  10      363.21      368.23     12.74 o 
  -5   0  10      181.26      199.19     14.64 o 
  -4   0  10     1553.90     1653.25     42.18 o 
  -3   0  10      861.08      847.18     22.72 o 
  -2   0  10     1235.93     1253.05     23.22 o 
  -1   0  10     1365.70     1471.35     31.21 o 
   0   0  10       44.30       48.72      5.01 o 
   1   0  10     1784.21     1904.82     59.10 o 
   2   0  10       29.17       20.87      3.52 o 
   3   0  10      117.53      117.19     11.57 o 
   4   0  10       99.64       97.19     12.13 o 
   5   0  10      210.04      234.73     15.49 o 
   6   0  10       74.60       71.15     10.32 o 
   7   0  10       38.28       50.56      7.68 o 
   8   0  10       62.40       74.54     12.22 o 
   9   0  10       40.29       35.43      6.59 o 
 -15   1  10        3.21        8.78      3.31 o 
 -14   1  10        7.82        7.82      2.87 o 
 -13   1  10       28.12       22.63      3.57 o 
 -12   1  10     1482.53     1659.45     67.57 o 
 -11   1  10       10.15        8.81      2.65 o 
 -10   1  10      102.74      112.23      9.65 o 
  -9   1  10       72.73       82.35      7.89 o 
  -8   1  10        6.24        6.03      2.62 o 
  -7   1  10      211.13      235.70     15.43 o 
  -6   1  10       83.00      108.68     10.13 o 
  -5   1  10      229.24      221.86      7.72 o 
  -4   1  10      403.74      446.89     11.38 o 
  -3   1  10      715.07      752.47     11.69 o 
  -2   1  10      118.71      116.14     11.83 o 
  -1   1  10       74.93       76.53      5.62 o 
   0   1  10      340.25      315.81     16.55 o 
   1   1  10        0.02        1.53      1.19 o 
   2   1  10      147.03      158.22      9.12 o 
   3   1  10       58.96       64.34      4.98 o 
   4   1  10       12.76       15.37      2.17 o 
   5   1  10      450.58      433.00     13.54 o 
   6   1  10       17.80       28.85      4.16 o 
   7   1  10       34.42       40.98      5.15 o 
   8   1  10        3.67        5.54      1.95 o 
   9   1  10       21.50       22.26      6.71 o 
 -15   2  10        9.89        5.54      1.68 o 
 -14   2  10        8.13       10.12      3.05 o 
 -13   2  10      118.42      121.79      6.64 o 
 -12   2  10       18.72       17.14      2.59 o 
 -11   2  10       46.50       46.00      4.17 o 
 -10   2  10        1.76        4.50      1.78 o 
  -9   2  10        0.97        1.38      1.19 o 
  -8   2  10      114.19      134.48      9.73 o 
  -7   2  10      139.21      155.20     11.12 o 
  -6   2  10      170.04      170.04     11.66 o 
  -5   2  10      214.09      183.74     11.75 o 
  -4   2  10        1.07        2.63      0.95 o 
  -3   2  10       23.10       18.58      2.12 o 
  -2   2  10      137.37      131.29     14.74 o 
  -1   2  10      984.23     1066.19     32.66 o 
   0   2  10      162.71      152.84     16.58 o 
   1   2  10       21.55       24.02      2.59 o 
   2   2  10       12.02       13.49      2.16 o 
   3   2  10       16.26       15.21      2.76 o 
   4   2  10        2.93        6.41      1.55 o 
   5   2  10       73.31       76.41      6.30 o 
   6   2  10       31.48       27.71      4.95 o 
   7   2  10        9.78        7.85      1.74 o 
   8   2  10        0.01        5.66      1.92 o 
   9   2  10       22.10       31.25      4.44 o 
 -14   3  10        1.62        9.44      3.05 o 
 -13   3  10       46.16       36.22      9.50 o 
 -12   3  10        0.34        0.78      0.97 o 
 -11   3  10       25.31       27.50      3.88 o 
 -10   3  10       59.68       63.29      6.96 o 
  -9   3  10        3.05        4.43      1.83 o 
  -8   3  10        2.77        1.73      1.80 o 
  -7   3  10      226.41      226.07     12.39 o 
  -6   3  10      159.01      132.22     15.60 o 
  -5   3  10      218.96      201.65     14.16 o 
  -4   3  10       16.94       16.60      2.36 o 
  -3   3  10      163.43      154.91      7.95 o 
  -2   3  10      571.63      582.67    136.01 o 
  -1   3  10        2.44        1.39      1.00 o 
   0   3  10      833.75      939.74     20.23 o 
   1   3  10        3.96        8.26      2.12 o 
   2   3  10        2.98        2.92      0.93 o 
   3   3  10       32.01       35.76      2.32 o 
   4   3  10      111.42      135.92     10.40 o 
   5   3  10        0.23        3.57      2.54 o 
   6   3  10       69.66       60.95      5.25 o 
   7   3  10        0.11        3.17      3.01 o 
   8   3  10       23.14       31.25      4.42 o 
 -14   4  10       19.04       15.48      2.86 o 
 -13   4  10        2.18        5.91      2.11 o 
 -12   4  10        6.64       10.36      2.30 o 
 -11   4  10        0.25        3.41      1.37 o 
 -10   4  10       11.04       10.48      2.51 o 
  -9   4  10       48.59       53.45      4.39 o 
  -8   4  10      270.68      265.20     10.78 o 
  -7   4  10       56.39       35.91      3.40 o 
  -6   4  10       19.25       11.58      3.54 o 
  -5   4  10      116.07       89.65     12.76 o 
  -4   4  10       29.31       23.66      2.68 o 
  -3   4  10       16.69       16.21      4.22 o 
  -2   4  10       32.89       26.77      3.03 o 
  -1   4  10       82.09       66.78      9.65 o 
   0   4  10      607.48      589.43     11.79 o 
   1   4  10       31.06       25.90      5.65 o 
   2   4  10       75.85       55.10     11.50 o 
   3   4  10      171.46      158.83     11.62 o 
   4   4  10       23.19       27.41      3.29 o 
   5   4  10       22.12       23.15      5.12 o 
   6   4  10       38.59       53.52      4.47 o 
   7   4  10       57.45       66.98      7.86 o 
   8   4  10       13.06       29.18      4.15 o 
 -14   5  10       42.44       38.32      4.70 o 
 -13   5  10       69.16       60.77      7.76 o 
 -12   5  10       16.31       17.27      4.74 o 
 -11   5  10       48.10       42.93      4.76 o 
 -10   5  10        3.65        1.72      1.30 o 
  -9   5  10       20.37       18.25      2.25 o 
  -8   5  10       12.96       13.75      3.51 o 
  -7   5  10       10.14        7.40      1.33 o 
  -6   5  10      281.96      251.53     11.23 o 
  -5   5  10      182.55      156.31     10.99 o 
  -4   5  10       98.95       79.45      7.57 o 
  -3   5  10      131.46      120.78      7.58 o 
  -2   5  10      167.82      130.39     12.09 o 
  -1   5  10       63.08       64.76     13.40 o 
   0   5  10      486.62      495.71     16.31 o 
   1   5  10       21.94       20.22      2.95 o 
   2   5  10       26.53       15.53      3.13 o 
   3   5  10        0.82        1.54      1.04 o 
   4   5  10       36.13       25.18      3.57 o 
   5   5  10        6.98        3.73      1.01 o 
   6   5  10       83.76       72.49      7.28 o 
   7   5  10       72.73       53.09      9.71 o 
 -13   6  10       15.98       19.19      3.57 o 
 -12   6  10        0.00        5.13      1.90 o 
 -11   6  10       34.84       30.37      3.75 o 
 -10   6  10        3.71        5.48      1.50 o 
  -9   6  10        1.20        3.18      0.91 o 
  -8   6  10        4.73        3.35      0.84 o 
  -7   6  10       42.51       39.81      3.20 o 
  -6   6  10      180.96      140.44      8.39 o 
  -5   6  10        6.50        5.13      0.92 o 
  -4   6  10        9.23        5.17      1.03 o 
  -3   6  10        5.99        1.95      0.78 o 
  -2   6  10        1.64        1.34      1.35 o 
  -1   6  10      124.61       93.35      7.25 o 
   0   6  10       27.86       22.64      3.49 o 
   1   6  10        0.33        1.32      1.47 o 
   2   6  10        1.03        2.52      0.76 o 
   3   6  10       20.08       19.25      4.67 o 
   4   6  10      132.78      132.84      6.68 o 
   5   6  10        8.95        9.39      1.59 o 
   6   6  10      382.63      446.15     18.03 o 
   7   6  10      112.94       87.03     10.79 o 
 -12   7  10       53.64       47.11      3.65 o 
 -11   7  10      130.52      123.23      5.15 o 
 -10   7  10        0.38        1.51      0.86 o 
  -9   7  10       20.51       15.27      2.41 o 
  -8   7  10       12.53       11.13      1.42 o 
  -7   7  10       85.81       79.09      6.85 o 
  -6   7  10        0.88        3.20      0.79 o 
  -5   7  10       14.10       12.93      1.63 o 
  -4   7  10       20.43       16.88      1.79 o 
  -3   7  10        0.20        1.39      0.65 o 
  -2   7  10        0.17        1.47      0.59 o 
  -1   7  10       11.51        8.57      1.49 o 
   0   7  10        9.29        3.60      0.74 o 
   1   7  10       41.32       27.48      3.75 o 
   2   7  10       73.87       70.05      6.09 o 
   3   7  10       52.55       39.60      4.48 o 
   4   7  10        2.70        6.13      1.96 o 
   5   7  10       55.96       43.75      6.70 o 
   6   7  10      290.10      278.13     21.65 o 
 -11   8  10       30.96       31.98      2.90 o 
 -10   8  10      104.29      121.20      6.67 o 
  -9   8  10       20.98       23.36      2.42 o 
  -8   8  10        4.19        6.14      1.20 o 
  -7   8  10       50.14       38.87      3.04 o 
  -6   8  10        2.04        1.99      0.66 o 
  -5   8  10        8.83        7.49      1.26 o 
  -4   8  10      123.14      108.51      9.03 o 
  -3   8  10        0.16        1.01      1.35 o 
  -2   8  10      122.84      112.88     11.21 o 
  -1   8  10       17.54       11.61      2.18 o 
   0   8  10      115.72      104.75      7.57 o 
   1   8  10        2.10        2.94      0.72 o 
   2   8  10        8.20        6.74      1.38 o 
   3   8  10        5.04        5.62      1.10 o 
   4   8  10       81.41       74.24      9.76 o 
   5   8  10      327.37      345.52     27.08 o 
 -10   9  10        1.20        2.95      0.97 o 
  -9   9  10       25.03       19.83      3.58 o 
  -8   9  10        3.08        7.79      1.40 o 
  -7   9  10       56.92       59.86      5.68 o 
  -6   9  10       15.88       12.05      1.62 o 
  -5   9  10      750.36      749.19     35.78 o 
  -4   9  10      125.88      111.87      9.28 o 
  -3   9  10       15.09       11.78      1.82 o 
  -2   9  10      232.30      235.53      6.33 o 
  -1   9  10        0.08        3.27      0.93 o 
   0   9  10       22.18       16.04      2.06 o 
   1   9  10        2.74        2.76      1.23 o 
   2   9  10        1.77        1.90      1.12 o 
   3   9  10       36.51       29.35      3.05 o 
  -8  10  10       53.69       49.42      4.70 o 
  -7  10  10       27.05       22.74      3.36 o 
  -6  10  10       83.18       64.38      6.31 o 
  -5  10  10      203.25      152.69     10.31 o 
  -4  10  10        2.75        2.25      0.78 o 
  -3  10  10        8.73        7.64      1.71 o 
  -2  10  10       84.85       87.71      8.21 o 
  -1  10  10       16.04       15.60      2.11 o 
   0  10  10       27.58       24.64      3.20 o 
   1  10  10       32.62       29.22      4.05 o 
 -14   1  11       30.64       37.66      5.81 o 
 -13   1  11       72.49       81.42      9.08 o 
 -12   1  11      579.22      641.27     19.65 o 
 -11   1  11      214.21      222.87     12.31 o 
 -10   1  11       10.35        9.74      3.52 o 
  -9   1  11        1.70        4.14      6.14 o 
  -8   1  11      344.64      404.70     29.98 o 
  -7   1  11      143.56      157.05     13.78 o 
  -6   1  11      155.26      153.32     14.13 o 
  -5   1  11      202.86      193.42     10.31 o 
  -4   1  11       71.95       80.11     16.55 o 
  -3   1  11       15.94       12.34      2.33 o 
  -2   1  11      571.47      568.65     10.81 o 
  -1   1  11        0.26        3.36      2.46 o 
   0   1  11       64.46       59.60      4.29 o 
   1   1  11       41.84       38.23      2.60 o 
   2   1  11        3.00        3.37      1.12 o 
   3   1  11       46.42       47.31      3.56 o 
   4   1  11       23.88       21.55      2.38 o 
   5   1  11       67.10       68.53      7.12 o 
   6   1  11       59.29       71.90      9.23 o 
   7   1  11        6.98        4.23      1.67 o 
 -14   2  11       30.59       26.37      3.65 o 
 -13   2  11       67.63       78.98      8.89 o 
 -12   2  11       87.32       83.89      7.01 o 
 -11   2  11       36.52       43.18      4.62 o 
 -10   2  11       30.05       26.15      7.10 o 
  -9   2  11      150.20      168.47     10.00 o 
  -8   2  11      181.43      187.38     17.00 o 
  -7   2  11      334.30      334.11     15.03 o 
  -6   2  11       11.62        5.57      1.16 o 
  -5   2  11        4.96        3.46      0.83 o 
  -4   2  11       14.87       12.46      3.83 o 
  -3   2  11       68.11       61.10      5.45 o 
  -2   2  11      219.52      208.73     19.52 o 
  -1   2  11     1459.45     1675.31     27.14 o 
   0   2  11        4.27        3.49      0.94 o 
   1   2  11        0.06        3.31      0.92 o 
   2   2  11       36.87       42.13      2.84 o 
   3   2  11        0.01        3.12      1.15 o 
   4   2  11      224.59      239.90     10.39 o 
   5   2  11        1.99        3.89      3.91 o 
   6   2  11        0.23        8.27      1.91 o 
   7   2  11       26.08       38.42      5.51 o 
 -13   3  11        0.27        1.96      1.50 o 
 -12   3  11      409.59      437.64     20.76 o 
 -11   3  11       88.04       87.90      7.57 o 
 -10   3  11      152.18      182.80     11.14 o 
  -9   3  11       15.93       15.26      3.53 o 
  -8   3  11        2.46        2.69      0.88 o 
  -7   3  11        2.27        1.46      0.59 o 
  -6   3  11      192.55      176.54     16.31 o 
  -5   3  11       45.81       37.88      8.28 o 
  -4   3  11        7.49        7.45      2.80 o 
  -3   3  11       33.98       33.29      3.89 o 
  -2   3  11        0.75        1.24      1.09 o 
  -1   3  11      188.64      198.31     14.09 o 
   0   3  11      174.09      172.67     11.74 o 
   1   3  11       74.89       82.67      6.62 o 
   2   3  11       65.44       64.93      4.98 o 
   3   3  11        0.56        1.76      2.40 o 
   4   3  11        0.08        4.04      1.19 o 
   5   3  11        0.28        1.06      1.26 o 
   6   3  11        0.73        2.07      2.03 o 
   7   3  11       19.82       30.97      4.38 o 
 -13   4  11       10.38       11.02      2.71 o 
 -12   4  11        2.21        6.13      1.96 o 
 -11   4  11        0.29        1.95      3.52 o 
 -10   4  11        5.65        6.66      3.01 o 
  -9   4  11       25.86       28.81      4.99 o 
  -8   4  11      191.95      179.36     14.01 o 
  -7   4  11      126.82      130.65     19.94 o 
  -6   4  11      329.55      323.59     10.76 o 
  -5   4  11       27.74       16.76      4.68 o 
  -4   4  11        4.83        3.30      1.16 o 
  -3   4  11        1.25        1.45      0.83 o 
  -2   4  11        8.72        6.69      1.40 o 
  -1   4  11       18.18        8.24      2.34 o 
   0   4  11       25.36       21.48      2.72 o 
   1   4  11       12.66       16.06      2.11 o 
   2   4  11        0.16        2.63      1.17 o 
   3   4  11        6.26        7.47      3.92 o 
   4   4  11       20.61       18.94      2.54 o 
   5   4  11        3.99        2.61      1.44 o 
   6   4  11        8.39       14.46      4.10 o 
 -12   5  11        0.17        3.56      3.07 o 
 -11   5  11        0.23        2.09      0.90 o 
 -10   5  11        0.03        1.56      1.67 o 
  -9   5  11       12.21        7.11      2.69 o 
  -8   5  11       12.00        8.70      1.93 o 
  -7   5  11      120.31       98.38     13.17 o 
  -6   5  11        0.59        4.40      1.08 o 
  -5   5  11       55.20       50.90      5.70 o 
  -4   5  11      118.40       97.35     16.69 o 
  -3   5  11        0.04        2.46      1.28 o 
  -2   5  11      215.93      194.93     14.74 o 
  -1   5  11        1.27        3.74      1.17 o 
   0   5  11      206.86      193.87     13.53 o 
   1   5  11        0.23        3.17      1.38 o 
   2   5  11        3.28       -0.43      1.42 o 
   3   5  11       34.48       30.93      4.29 o 
   4   5  11        5.80        5.90      1.52 o 
   5   5  11       20.05       20.14      4.75 o 
   6   5  11        1.89        5.16      1.73 o 
 -12   6  11        5.09        7.32      2.33 o 
 -11   6  11        5.98        5.15      1.53 o 
 -10   6  11       10.39        6.07      1.45 o 
  -9   6  11        0.28        2.62      2.75 o 
  -8   6  11      103.41       90.25      8.95 o 
  -7   6  11       61.87       50.19      5.41 o 
  -6   6  11      128.34       97.44     13.52 o 
  -5   6  11      215.56      221.43     12.07 o 
  -4   6  11       12.91       10.08      1.61 o 
  -3   6  11      167.51      115.27     15.28 o 
  -2   6  11       15.89       11.85      2.72 o 
  -1   6  11        3.48        0.32      0.42 o 
   0   6  11      319.21      290.61     19.27 o 
   1   6  11      100.85      108.98      7.78 o 
   2   6  11        4.25        6.88      2.03 o 
   3   6  11        0.53        1.71      0.93 o 
   4   6  11       10.46        9.74      1.76 o 
   5   6  11       22.23       20.48      2.97 o 
 -11   7  11       10.23        7.20      2.11 o 
 -10   7  11       86.45       77.83      9.30 o 
  -9   7  11        4.88        7.11      1.93 o 
  -8   7  11       46.43       42.55      4.67 o 
  -7   7  11        2.49        5.22      2.07 o 
  -6   7  11       32.33       26.11      3.49 o 
  -5   7  11       39.58       32.55      3.88 o 
  -4   7  11        0.33       -0.06      1.98 o 
  -3   7  11        8.57        4.21      1.06 o 
  -2   7  11       88.02       63.93     10.49 o 
  -1   7  11      195.20      149.20     10.03 o 
   0   7  11       26.62       19.04      2.27 o 
   1   7  11        1.68        2.53      0.90 o 
   2   7  11       10.81        8.41      4.23 o 
   3   7  11      143.05      178.19     16.67 o 
   4   7  11       29.94       27.35      3.44 o 
  -9   8  11       26.20       25.93      2.93 o 
  -8   8  11       38.80       39.81      3.84 o 
  -7   8  11        6.29        3.67      0.81 o 
  -6   8  11       78.89       71.40      7.45 o 
  -5   8  11       26.35       16.32      2.50 o 
  -4   8  11      104.26       86.42      7.28 o 
  -3   8  11       20.00       16.24      3.37 o 
  -2   8  11      108.68       96.38     19.85 o 
  -1   8  11       11.46       10.21      1.81 o 
   0   8  11        3.45        3.78      1.61 o 
   1   8  11        6.48        5.24      1.29 o 
   2   8  11       18.31       21.80      4.37 o 
   3   8  11       33.41       32.31      6.19 o 
  -7   9  11        1.23        2.39      1.17 o 
  -6   9  11       21.02       14.85      1.94 o 
  -5   9  11      113.17       76.23      8.46 o 
  -4   9  11        4.69        2.36      1.40 o 
  -3   9  11       46.21       38.89     10.53 o 
  -2   9  11        2.95        3.13      1.66 o 
  -1   9  11        0.41       -0.04      0.68 o 
   0   9  11        0.60        2.57      0.80 o 
   1   9  11       17.70       15.93      2.76 o 
 -13   0  12       70.79       85.09     11.49 o 
 -12   0  12      143.23      152.31     13.23 o 
 -11   0  12       49.17       38.59      7.18 o 
 -10   0  12       20.96       24.79      4.90 o 
  -9   0  12        0.00        0.70      1.56 o 
  -8   0  12       63.22       72.46      9.82 o 
  -7   0  12      111.42      161.34     21.00 o 
  -6   0  12       34.88       38.25      5.67 o 
  -5   0  12      411.78      422.09     22.78 o 
  -4   0  12      145.84      161.38     13.84 o 
  -3   0  12        7.23        6.93      2.87 o 
  -2   0  12      490.31      522.25     18.59 o 
  -1   0  12      979.08     1063.30     30.91 o 
   0   0  12       15.50       19.20      3.15 o 
   1   0  12       62.26       59.84      5.83 o 
   2   0  12       21.28       21.56      3.32 o 
   3   0  12        0.41        3.85      2.43 o 
   4   0  12       86.31       89.38     12.70 o 
   5   0  12      227.04      239.54     28.14 o 
 -13   1  12       73.65       77.94      6.72 o 
 -12   1  12       11.67        9.09      2.85 o 
 -11   1  12        2.84        3.58      1.65 o 
 -10   1  12        0.04        1.70      2.87 o 
  -9   1  12        7.99        6.10      3.51 o 
  -8   1  12      266.23      294.82     18.58 o 
  -7   1  12        3.81       10.12      2.33 o 
  -6   1  12      101.14      103.64     11.52 o 
  -5   1  12        5.81        6.67      1.54 o 
  -4   1  12       38.95       43.67      3.13 o 
  -3   1  12      619.02      656.80     18.43 o 
  -2   1  12     1073.97     1163.58     24.00 o 
  -1   1  12      303.82      322.28     10.11 o 
   0   1  12       21.34       19.65      3.07 o 
   1   1  12        1.68        2.47      1.24 o 
   2   1  12        0.01        0.93      0.97 o 
   3   1  12       56.37       60.40      4.57 o 
   4   1  12      118.92      129.32      6.66 o 
   5   1  12        6.26        4.63      1.71 o 
 -13   2  12       96.38       94.44      7.45 o 
 -12   2  12      441.43      454.49     22.13 o 
 -11   2  12        0.68        4.09      2.96 o 
 -10   2  12        0.80        1.15      0.90 o 
  -9   2  12      163.05      161.45     19.63 o 
  -8   2  12      117.45      134.25     11.69 o 
  -7   2  12        9.62        8.92      2.45 o 
  -6   2  12       10.09        9.16      1.60 o 
  -5   2  12        2.42        4.77      1.80 o 
  -4   2  12       10.12       10.96      1.75 o 
  -3   2  12       31.20       27.55      3.21 o 
  -2   2  12      213.19      217.07     12.63 o 
  -1   2  12       93.16       99.63      6.78 o 
   0   2  12        0.54        3.72      1.13 o 
   1   2  12        0.04        2.19      0.82 o 
   2   2  12       10.95       15.73      1.72 o 
   3   2  12       63.88       71.62      4.89 o 
   4   2  12        5.00        8.48      1.72 o 
   5   2  12       61.14       68.68      6.22 o 
 -12   3  12      199.65      205.95     11.69 o 
 -11   3  12       11.12       11.64      2.31 o 
 -10   3  12        0.97        4.19      1.23 o 
  -9   3  12        1.58        1.61      0.84 o 
  -8   3  12       42.22       38.28      8.21 o 
  -7   3  12      418.96      464.08     25.39 o 
  -6   3  12       40.38       35.88      5.49 o 
  -5   3  12       62.58       59.72      6.28 o 
  -4   3  12        0.69        2.97      2.08 o 
  -3   3  12       26.68       29.35      3.50 o 
  -2   3  12       23.99       21.17      2.68 o 
  -1   3  12      166.52      195.22     11.54 o 
   0   3  12        3.03        3.44      1.03 o 
   1   3  12        9.76       15.64      1.87 o 
   2   3  12        3.80        4.96      2.62 o 
   3   3  12       23.59       21.23      2.62 o 
   4   3  12        3.15        3.18      1.59 o 
   5   3  12        0.70        0.08      1.33 o 
 -12   4  12        0.20        5.85      1.99 o 
 -11   4  12       30.30       29.25      4.04 o 
 -10   4  12        0.11        2.86      1.02 o 
  -9   4  12       33.22       32.02      6.35 o 
  -8   4  12      198.06      175.63     25.93 o 
  -7   4  12      154.69      172.34      9.35 o 
  -6   4  12       85.10       80.07      7.73 o 
  -5   4  12       10.24       11.24      1.49 o 
  -4   4  12       44.16       44.41      3.91 o 
  -3   4  12        0.00        2.33      0.93 o 
  -2   4  12        3.76        3.12      1.98 o 
  -1   4  12       19.18       19.80      2.55 o 
   0   4  12       24.84       29.15      3.54 o 
   1   4  12        5.38        4.66      1.29 o 
   2   4  12        3.63        5.05      1.26 o 
   3   4  12       96.77      111.37      6.93 o 
   4   4  12       19.25       18.31      2.63 o 
 -11   5  12       78.25       73.85      8.07 o 
 -10   5  12        8.81        9.20      1.96 o 
  -9   5  12       10.07        6.92      1.51 o 
  -8   5  12       18.37       14.06      3.16 o 
  -7   5  12        3.52        1.77      1.94 o 
  -6   5  12        3.03        4.93      1.58 o 
  -5   5  12        0.58        3.11      1.26 o 
  -4   5  12       32.68       36.45      5.80 o 
  -3   5  12        0.05        2.06      1.00 o 
  -2   5  12       13.92       12.76      2.58 o 
  -1   5  12        8.20       14.08      4.51 o 
   0   5  12      103.64       96.73      7.38 o 
   1   5  12        9.69        5.74      1.65 o 
   2   5  12       12.79       14.90      2.14 o 
   3   5  12      140.03      177.63      9.53 o 
 -10   6  12        5.99        7.88      1.83 o 
  -9   6  12        2.55        2.44      0.87 o 
  -8   6  12       42.97       39.95      8.06 o 
  -7   6  12       49.70       34.99      7.33 o 
  -6   6  12        3.33        5.42      1.58 o 
  -5   6  12       62.41       56.70      6.15 o 
  -4   6  12       14.37       19.34      4.00 o 
  -3   6  12       40.94       31.70      5.06 o 
  -2   6  12        6.61        7.95      1.43 o 
  -1   6  12       40.50       35.70      3.96 o 
   0   6  12        5.96        1.55      1.60 o 
   1   6  12        1.60        3.18      1.16 o 
   2   6  12        0.14        4.43      1.92 o 
   3   6  12       30.96       33.53      4.31 o 
  -9   7  12       24.21       13.50      2.77 o 
  -8   7  12       44.04       41.50      7.85 o 
  -7   7  12        1.53        3.22      1.22 o 
  -6   7  12        0.39        2.46      1.74 o 
  -5   7  12        0.14        5.26      1.83 o 
  -4   7  12       62.31       79.75      9.17 o 
  -3   7  12      166.33      177.54     12.37 o 
  -2   7  12       10.82        9.69      2.74 o 
  -1   7  12       81.86       76.40     13.20 o 
   0   7  12        2.89        2.68      1.32 o 
   1   7  12        0.05        1.42      0.91 o 
  -6   8  12        0.79        1.29      0.75 o 
  -5   8  12        6.78        9.21      2.28 o 
  -4   8  12        0.45        0.54      1.40 o 
  -3   8  12       11.84       18.43      4.43 o 
  -2   8  12       28.15       31.79      5.94 o 
  -1   8  12       44.63       50.31      8.54 o 
 -11   1  13        1.56        3.41      2.19 o 
 -10   1  13        3.04        4.48      1.50 o 
  -9   1  13      164.56      166.86     13.48 o 
  -8   1  13       23.54       17.87      2.67 o 
  -7   1  13       65.42       56.66      4.62 o 
  -6   1  13       25.01       23.74      3.22 o 
  -5   1  13       77.60       93.12      6.94 o 
  -4   1  13       66.75       72.21      5.37 o 
  -3   1  13       82.26       82.52      5.50 o 
  -2   1  13      633.26      697.47     14.39 o 
  -1   1  13      114.33      119.48      4.97 o 
   0   1  13       10.33       13.68      1.70 o 
   1   1  13       51.85       46.29      4.51 o 
   2   1  13       67.16       72.79      5.94 o 
   3   1  13      138.49      158.34      8.72 o 
 -11   2  13       23.49       25.67      4.17 o 
 -10   2  13       54.78       65.52      5.99 o 
  -9   2  13       18.71       13.46      2.49 o 
  -8   2  13        8.28        8.06      2.64 o 
  -7   2  13        0.00        5.52      2.79 o 
  -6   2  13       12.16        8.95      1.64 o 
  -5   2  13       25.32       20.40      2.69 o 
  -4   2  13       21.44       17.88      2.51 o 
  -3   2  13      160.04      178.65      9.13 o 
  -2   2  13        2.37        1.42      1.49 o 
  -1   2  13       15.79       18.18      1.87 o 
   0   2  13       24.27       33.56      3.22 o 
   1   2  13       24.40       29.43      2.84 o 
   2   2  13       60.45       66.93      4.17 o 
   3   2  13        9.26        6.12      2.93 o 
 -10   3  13       13.21       10.74      2.38 o 
  -9   3  13       12.35       17.47      2.90 o 
  -8   3  13      145.77      133.92      9.23 o 
  -7   3  13        0.45        6.21      1.82 o 
  -6   3  13        0.75        0.62      1.54 o 
  -5   3  13        6.92        5.62      3.97 o 
  -4   3  13        0.02        0.03      2.42 o 
  -3   3  13       18.35       18.88      3.23 o 
  -2   3  13       43.22       43.84      4.04 o 
  -1   3  13        9.66        7.11      1.17 o 
   0   3  13       53.58       66.02      5.32 o 
   1   3  13        0.19        2.59      0.89 o 
   2   3  13       14.84       13.99      2.17 o 
 -10   4  13        0.46        3.57      1.59 o 
  -9   4  13       18.82       21.38      4.72 o 
  -8   4  13       21.66       24.47      3.97 o 
  -7   4  13        2.45        2.67      1.59 o 
  -6   4  13       18.24       20.66      3.33 o 
  -5   4  13        2.86        7.17      2.73 o 
  -4   4  13        5.52        5.87      1.81 o 
  -3   4  13       48.11       47.15      5.23 o 
  -2   4  13        7.30        6.53      1.86 o 
  -1   4  13        5.17        7.27      1.54 o 
   0   4  13       20.50       23.38      2.52 o 
   1   4  13       15.63       14.97      2.56 o 
  -9   5  13       12.79        7.83      4.60 o 
  -8   5  13       13.98       19.18      3.66 o 
  -7   5  13       65.33       69.22      5.98 o 
  -6   5  13       76.59       71.29      8.80 o 
  -5   5  13        1.04        3.59      4.67 o 
  -4   5  13       24.80       30.62      4.22 o 
  -3   5  13       12.18       11.63      2.12 o 
  -2   5  13       84.14       85.46      6.70 o 
  -1   5  13       14.92       12.27      2.70 o 
   0   5  13       10.29       11.13      3.30 o 
  -7   6  13       44.69       46.17      5.78 o 
  -6   6  13       12.21       16.17      3.86 o 
  -5   6  13       28.95       19.06      4.11 o 
  -4   6  13       24.01       25.43      5.59 o 
  -3   6  13       26.30       34.75      4.74 o 
  -2   6  13        0.03        6.43      1.96 o 
  -1   6  13       80.74       73.31      8.20 o 
  -8   0  14      194.63      226.85     26.42 o 
  -7   0  14        3.24        2.84      4.52 o 
  -6   0  14       36.01       36.45      5.37 o 
  -5   0  14       13.72       13.36      2.35 o 
  -4   0  14        2.33        6.42      1.72 o 
  -3   0  14      704.20      789.84     43.80 o 
  -2   0  14      328.07      335.35     20.04 o 
  -1   0  14       89.67       95.80      8.39 o 
   0   0  14       78.58       85.33      7.78 o 
  -8   1  14       43.90       44.50      4.77 o 
  -7   1  14        1.95        6.42      2.43 o 
  -6   1  14       23.96       24.26      2.78 o 
  -5   1  14       20.61       18.33      2.33 o 
  -4   1  14       82.53       76.75      5.99 o 
  -3   1  14      538.81      579.25     22.56 o 
  -2   1  14      181.82      177.67      9.53 o 
  -1   1  14       45.53       44.35      3.38 o 
  -8   2  14       12.96       10.78      2.78 o 
  -7   2  14       11.00       12.88      5.18 o 
  -6   2  14        6.27        8.26      3.93 o 
  -5   2  14        9.94       10.74      3.36 o 
  -4   2  14      182.20      172.61     14.20 o 
  -3   2  14       40.16       42.30      3.15 o 
  -2   2  14      220.36      216.77     10.52 o 
  -1   2  14       26.81       30.45      2.72 o 
  -7   3  14       15.29       21.51      4.79 o 
  -6   3  14        6.01        8.25      4.02 o 
  -5   3  14       99.94      104.07      8.88 o 
  -4   3  14        3.13        5.98      1.47 o 
  -3   3  14       11.73        3.84      1.45 o 
  -2   3  14      168.95      192.79     10.26 o 
                                                 
